# Supplementary material for: 3-Acetyl-6-chloro-1-ethyl-4-phenyl­quinolin-2(1H)-one
Source: Acta Crystallogr Sect E Struct Rep Online. 2009 Jul 8;65(Pt 8):o1800–1. doi: 10.1107/S1600536809024830 (PMC2977505; doi:10.1107/S1600536809024830)
Supplement: Supplementary file 2 [file e-65-o1800-Isup2.hkl]

#
# h,k,l, Fc-squared, Fo-squared, sigma(Fo-squared) and status flag
#
data_I
_shelx_title ' RSPN in P2(1)/c'
_shelx_refln_list_code          4
_shelx_F_calc_maximum      159.39
_exptl_crystal_F_000       680.00
_reflns_d_resolution_high  0.8255
 
loop_
 _symmetry_equiv_pos_as_xyz
 'x, y, z'
 '-x, y+1/2, -z+1/2'
 '-x, -y, -z'
 'x, -y-1/2, z-1/2'
 
_cell_length_a     9.6480
_cell_length_b    17.5756
_cell_length_c     9.9694
_cell_angle_alpha  90.000
_cell_angle_beta  103.245
_cell_angle_gamma  90.000
 
_shelx_F_squared_multiplier     1.000
 
loop_
 _refln_index_h
 _refln_index_k
 _refln_index_l
 _refln_F_squared_calc
 _refln_F_squared_meas
 _refln_F_squared_sigma
 _refln_observed_status
   2   0   0    22465.06    20310.57    152.37 o
   3   0   0    10342.41     9830.98     90.25 o
   4   0   0      121.67       92.95      6.97 o
   5   0   0     1277.66     1259.43     28.16 o
   6   0   0     1328.10     1377.62     23.47 o
   7   0   0       51.61       65.53      6.76 o
   8   0   0      122.80      122.94      8.90 o
   9   0   0        0.43       17.01      7.74 o
  10   0   0       18.48       25.93      8.64 o
  11   0   0        2.52       29.99      9.55 o
   2   1   0     1243.94     1153.49      7.82 o
   3   1   0     1703.26     1621.00     10.91 o
   4   1   0      834.39      801.59     10.70 o
   5   1   0      664.15      710.65     11.41 o
   6   1   0       97.32       86.19      5.69 o
   7   1   0        4.36        1.49      3.22 o
   8   1   0       25.11       24.32      3.88 o
   9   1   0        0.00        0.00      6.09 o
  10   1   0        9.55        8.94      6.38 o
  11   1   0       18.72       25.78      7.16 o
   1   2   0      533.01      546.65      3.99 o
   2   2   0     2168.11     2208.74     13.80 o
   3   2   0       39.94       50.84      1.99 o
   4   2   0     2010.12     2063.14     15.66 o
   5   2   0      301.89      332.86      7.18 o
   6   2   0      786.13      790.09     13.36 o
   7   2   0      192.96      195.85      8.75 o
   8   2   0       32.02       44.55      4.35 o
   9   2   0       34.89       42.87      6.55 o
  10   2   0        3.25       17.34      6.36 o
  11   2   0       16.22       26.74      6.99 o
   1   3   0        8.69       10.51      0.81 o
   2   3   0      356.11      353.97      4.63 o
   3   3   0      213.73      212.11      4.68 o
   4   3   0     2448.54     2543.40     27.20 o
   5   3   0        7.24        5.85      2.17 o
   6   3   0      383.41      346.24      7.84 o
   7   3   0       29.31       26.48      4.01 o
   8   3   0       22.44       15.40      3.85 o
   9   3   0       19.86       24.26      6.14 o
  10   3   0        1.56        0.64      5.92 o
  11   3   0       45.04       48.75      8.01 o
   0   4   0     4779.03     4585.09     22.25 o
   1   4   0        1.77        3.18      0.85 o
   2   4   0       26.29       27.44      1.93 o
   3   4   0      979.97      945.58     10.31 o
   4   4   0      995.00     1070.75     10.45 o
   5   4   0       95.28      104.43      4.15 o
   6   4   0      589.39      630.07     10.48 o
   7   4   0      261.57      268.92      7.71 o
   8   4   0       28.74       27.57      4.66 o
   9   4   0       39.34       30.69      6.19 o
  10   4   0        3.22        8.30      6.44 o
  11   4   0       19.32       14.80      7.84 o
   1   5   0     1232.69     1248.83     10.60 o
   2   5   0       11.74       10.76      1.34 o
   3   5   0        7.70       11.64      1.48 o
   4   5   0      196.66      186.78      4.70 o
   5   5   0      357.30      378.51      7.81 o
   6   5   0      141.41      133.21      5.26 o
   7   5   0      926.70      906.09     13.56 o
   8   5   0      313.41      325.36      9.11 o
   9   5   0      110.60      100.18      7.91 o
  10   5   0       30.62       32.84      8.15 o
  11   5   0       41.32       53.33     10.07 o
   0   6   0      563.24      498.23     14.69 o
   1   6   0       68.40       57.09      1.91 o
   2   6   0       35.04       51.17      3.25 o
   3   6   0      223.51      194.36      5.59 o
   4   6   0      537.71      539.65      9.32 o
   5   6   0        3.39        3.16      1.69 o
   6   6   0        2.27        4.79      2.62 o
   7   6   0        0.16        2.32      3.31 o
   8   6   0       97.71      102.29      6.23 o
   9   6   0       47.13       48.75      6.87 o
  10   6   0        4.33        0.86      6.90 o
   1   7   0        3.69        4.07      0.94 o
   2   7   0      251.77      279.71      6.13 o
   3   7   0      353.51      363.56      7.40 o
   4   7   0      170.78      186.01      6.38 o
   5   7   0       39.56       41.25      2.59 o
   6   7   0        0.82        0.00      2.49 o
   7   7   0       33.92       34.01      3.74 o
   8   7   0      316.80      274.87      8.75 o
   9   7   0        3.40        4.85      6.32 o
  10   7   0        9.07        1.99      7.15 o
   0   8   0     1552.42     1602.46     21.16 o
   1   8   0      101.84       84.15      3.19 o
   2   8   0      760.14      759.83      8.63 o
   3   8   0        0.16        4.73      2.81 o
   4   8   0       11.99        8.58      2.55 o
   5   8   0      479.17      490.42     18.74 o
   6   8   0       43.29       47.86      4.27 o
   7   8   0      179.52      168.51      6.69 o
   8   8   0       39.58       35.38      4.78 o
   9   8   0        5.60       12.21      6.19 o
  10   8   0        2.55        0.88      7.20 o
   1   9   0      126.42      127.10      3.45 o
   2   9   0       52.90       59.97      1.84 o
   3   9   0      363.21      409.36     10.38 o
   4   9   0      473.80      496.40     12.37 o
   5   9   0      181.48      188.07      7.41 o
   6   9   0        1.76        3.36      3.94 o
   7   9   0      191.84      189.60      8.08 o
   8   9   0        1.05        0.76      4.41 o
   9   9   0        0.61        0.91      6.23 o
  10   9   0        4.21       10.79      7.98 o
   0  10   0      462.23      412.25      9.09 o
   1  10   0      888.44      950.07     13.69 o
   2  10   0      454.13      448.96      7.91 o
   3  10   0     1429.70     1378.79     19.33 o
   4  10   0       46.46       59.80      5.28 o
   5  10   0      339.81      353.19     11.69 o
   6  10   0        6.84        4.87      4.18 o
   7  10   0       10.30        8.36      4.44 o
   8  10   0       47.20       54.63      6.66 o
   9  10   0        0.81        1.26      7.36 o
  10  10   0       28.96       36.77      9.07 o
   1  11   0      656.27      700.52     12.21 o
   2  11   0        0.27        0.12      1.44 o
   3  11   0       35.96       34.27      3.77 o
   4  11   0      106.04       98.01      6.55 o
   5  11   0      537.86      594.96     19.96 o
   6  11   0       69.15       72.97      6.87 o
   7  11   0       21.36       30.68      5.79 o
   8  11   0        1.41        2.93      6.12 o
   9  11   0        1.72        0.00      8.08 o
   0  12   0      356.48      380.46      9.68 o
   1  12   0      590.11      609.35     11.22 o
   2  12   0        1.33        2.08      2.08 o
   3  12   0      138.36      147.73      8.05 o
   4  12   0        0.06        4.33      4.50 o
   5  12   0       41.68       39.06      6.10 o
   6  12   0      109.91      132.97      9.04 o
   7  12   0      113.48      119.76      9.35 o
   8  12   0        0.69        4.47      6.27 o
   9  12   0        4.84        6.15      7.22 o
   1  13   0        1.64        3.40      2.27 o
   2  13   0        9.29        6.72      2.20 o
   3  13   0        4.55        4.84      3.34 o
   4  13   0       79.29       76.11      5.82 o
   5  13   0        9.11       10.60      5.74 o
   6  13   0      267.32      261.28     12.19 o
   7  13   0       31.66       25.94      6.59 o
   8  13   0        0.38        1.32      6.17 o
   9  13   0        0.32        0.00      7.84 o
   0  14   0       32.68       30.80      3.37 o
   1  14   0       10.15        6.15      2.72 o
   2  14   0        0.18        0.71      2.91 o
   3  14   0      178.69      156.73      7.11 o
   4  14   0       33.52       39.14      4.82 o
   5  14   0      603.79      609.32     18.50 o
   6  14   0        9.35        6.90      6.18 o
   7  14   0        2.00        4.81      6.76 o
   8  14   0        2.43        2.18      7.69 o
   1  15   0        6.04        7.92      2.57 o
   2  15   0       25.37       23.96      3.69 o
   3  15   0       75.89       72.77      5.46 o
   4  15   0       61.88       58.71      5.33 o
   5  15   0        0.11        1.68      4.46 o
   6  15   0       39.26       51.35      6.12 o
   7  15   0        3.36        8.48      6.44 o
   8  15   0        2.94        1.60      8.41 o
   0  16   0       22.98       30.96      9.06 o
   1  16   0       22.77       29.06      5.14 o
   2  16   0      314.34      344.95     17.00 o
   3  16   0       14.66       18.40      3.87 o
   4  16   0       19.79       32.24      5.04 o
   5  16   0        0.00        0.00      4.41 o
   6  16   0        8.70        7.30      5.07 o
   7  16   0        0.51        0.00      5.70 o
   1  17   0       29.58       22.77      5.04 o
   2  17   0        0.03        7.50      4.94 o
   3  17   0       12.79        7.23      5.66 o
   4  17   0        2.81        4.51      5.85 o
   5  17   0        6.35        3.91      5.29 o
   6  17   0       25.95       21.25      6.29 o
   0  18   0       27.23       23.89      7.60 o
   1  18   0      104.21       97.51     10.15 o
   2  18   0        2.38        4.92      5.40 o
   3  18   0       63.99       72.17      8.18 o
   4  18   0        0.06        0.00      6.49 o
   5  18   0       12.55       11.85      6.69 o
   6  18   0        0.02        0.00      6.34 o
   1  19   0        2.26        1.95      5.59 o
   2  19   0      159.74      182.84     12.46 o
   3  19   0        0.54        2.35      9.22 o
   4  19   0        0.28        3.13      9.44 o
   5  19   0        5.12        0.00      9.82 o
   0  20   0       25.17       30.45     18.28 o
   1  20   0        3.82        6.11      7.48 o
   2  20   0        7.53       14.52      7.85 o
   3  20   0       23.32       21.28      7.57 o
   1  21   0        1.34        0.00      7.67 o
 -11   1   1        0.03        0.99      6.14 o
 -10   1   1       26.64       32.11      5.72 o
  -9   1   1       87.99       96.68      7.49 o
  -8   1   1       22.38       22.22      4.98 o
  -7   1   1      112.62      131.44      4.96 o
  -6   1   1      303.09      293.89      6.73 o
  -5   1   1       34.88       26.32      1.94 o
  -4   1   1     1794.76     1874.51     13.03 o
  -3   1   1     5124.08     5013.48     27.40 o
  -2   1   1     1810.92     1706.73      9.68 o
   1   1   1      243.47      217.27      2.25 o
   2   1   1      159.14      143.51      3.28 o
   3   1   1      107.23      108.71      3.69 o
   4   1   1       39.38       38.66      3.00 o
   5   1   1       82.63       83.47      4.77 o
   6   1   1      153.75      167.53      7.75 o
   7   1   1      110.37      113.45      7.45 o
   8   1   1       40.20       33.80      4.65 o
   9   1   1       73.06       84.83      8.91 o
  10   1   1       27.15       27.77      7.26 o
  11   1   1        7.24       12.46      7.43 o
 -11   2   1        0.10        4.26      6.49 o
 -10   2   1       44.71       50.40      6.80 o
  -9   2   1        6.61        4.08      5.41 o
  -8   2   1       15.29       11.68      4.00 o
  -7   2   1      153.51      154.02      5.80 o
  -6   2   1       20.56       22.92      2.88 o
  -5   2   1        0.98        0.75      1.63 o
  -4   2   1       52.42       66.05      2.41 o
  -3   2   1     1038.62     1032.30      8.72 o
  -2   2   1      234.17      250.07      2.85 o
  -1   2   1     5680.88     5125.16     24.60 o
   0   2   1     3722.15     3590.79     14.04 o
   1   2   1       20.42       18.02      0.85 o
   2   2   1        0.63        1.53      0.94 o
   3   2   1     1323.52     1276.74     18.12 o
   4   2   1      688.74      689.99     10.11 o
   5   2   1      784.86      827.52     15.12 o
   6   2   1      180.78      176.37      7.44 o
   7   2   1      622.21      659.96     14.34 o
   8   2   1      164.32      181.44      9.30 o
   9   2   1        0.44        1.23      6.78 o
  10   2   1       19.91       25.27      6.63 o
  11   2   1       13.71       14.00      7.64 o
 -11   3   1        7.34        8.14      7.26 o
 -10   3   1       12.12       13.34      6.35 o
  -9   3   1       13.04        9.56      5.58 o
  -8   3   1       99.91      107.50      5.53 o
  -7   3   1       59.10       54.15      5.07 o
  -6   3   1       33.32       35.11      2.86 o
  -5   3   1        0.78        0.39      1.50 o
  -4   3   1      819.62      897.22     10.29 o
  -3   3   1     1077.02     1117.25      9.51 o
  -2   3   1     3148.38     3007.19     19.35 o
  -1   3   1       57.85       55.38      1.17 o
   0   3   1    10493.06     9512.52     39.70 o
   1   3   1     1814.27     1799.07     20.17 o
   2   3   1      578.02      597.27      9.84 o
   3   3   1      130.39      138.45      3.84 o
   4   3   1     3346.14     3611.27     22.97 o
   5   3   1      369.61      398.02      9.00 o
   6   3   1      130.24      125.83      6.32 o
   7   3   1      122.48      113.63      6.95 o
   8   3   1      132.11      139.30      8.10 o
   9   3   1        7.58        9.14      6.24 o
  10   3   1        6.93       14.91      6.93 o
  11   3   1        0.52        0.00      8.47 o
 -11   4   1        0.89        0.00      7.69 o
 -10   4   1       50.45       47.06      6.84 o
  -9   4   1      113.29      116.33      7.89 o
  -8   4   1        0.13        0.00      3.57 o
  -7   4   1      728.99      778.80     12.54 o
  -6   4   1      209.65      179.70      5.57 o
  -5   4   1      471.88      471.54      8.03 o
  -4   4   1        1.75        2.11      1.70 o
  -3   4   1     3114.03     2969.91     20.51 o
  -2   4   1      279.25      333.46      3.97 o
  -1   4   1      495.87      489.56      6.01 o
   0   4   1       32.90       33.89      1.41 o
   1   4   1      869.32      817.76      5.60 o
   2   4   1     6552.45     6023.34     30.79 o
   3   4   1     4640.88     4749.06     27.77 o
   4   4   1      753.34      687.94     11.26 o
   5   4   1      529.79      488.34      9.63 o
   6   4   1       21.68       17.54      3.47 o
   7   4   1       60.13       66.01      5.09 o
   8   4   1      618.07      641.68     15.29 o
   9   4   1       21.62       24.58      5.95 o
  10   4   1       68.55       62.54     10.25 o
 -11   5   1        0.45        0.00      7.77 o
 -10   5   1        5.17        3.91      6.85 o
  -9   5   1      126.59      107.68      7.59 o
  -8   5   1      196.99      174.33      7.78 o
  -7   5   1      223.16      209.89      6.77 o
  -6   5   1       13.99       21.85      2.84 o
  -5   5   1       50.88       49.17      3.24 o
  -4   5   1       33.70       32.49      2.63 o
  -3   5   1      642.28      680.84     10.89 o
  -2   5   1       73.49       65.43      1.93 o
  -1   5   1     2110.40     2145.74     18.23 o
   0   5   1        3.43        2.37      1.17 o
   1   5   1     1602.52     1559.92     18.93 o
   2   5   1       81.54       84.36      3.92 o
   3   5   1     2965.38     3097.22     23.12 o
   4   5   1      108.56      109.12      3.74 o
   5   5   1      119.79      154.40      6.18 o
   6   5   1        6.26        3.45      3.21 o
   7   5   1      179.24      169.71      7.24 o
   8   5   1        6.42        5.93      3.87 o
   9   5   1        2.63        0.00      5.40 o
  10   5   1        8.32        7.11      7.75 o
 -11   6   1        0.65        4.51      7.80 o
 -10   6   1       26.49       27.73      6.26 o
  -9   6   1      174.07      159.75     12.08 o
  -8   6   1     1079.05     1060.06     21.88 o
  -7   6   1      106.90      110.84      5.74 o
  -6   6   1      146.95      134.01      5.46 o
  -5   6   1      459.74      429.06     11.58 o
  -4   6   1      111.30      101.55      4.39 o
  -3   6   1     1250.67     1301.10     10.95 o
  -2   6   1     2207.08     2189.22     16.97 o
  -1   6   1      122.19      106.56      4.00 o
   0   6   1     1871.60     1823.75     17.63 o
   1   6   1       35.56       35.38      1.88 o
   2   6   1      132.59      130.42      4.86 o
   3   6   1     1126.30     1168.55     16.07 o
   4   6   1       43.69       41.87      2.48 o
   5   6   1      617.65      656.59     10.80 o
   6   6   1       11.83       12.75      2.94 o
   7   6   1       55.38       55.42      4.34 o
   8   6   1       26.40       13.89      3.96 o
   9   6   1        0.97        2.94      6.13 o
  10   6   1       23.60       21.72      7.42 o
 -10   7   1       23.30       27.14      6.79 o
  -9   7   1       26.79       25.50      5.63 o
  -8   7   1      171.08      178.00      8.55 o
  -7   7   1       63.34       76.18      4.59 o
  -6   7   1      123.96      123.56      5.23 o
  -5   7   1      211.56      208.03      6.70 o
  -4   7   1        7.46        9.84      1.39 o
  -3   7   1     2361.42     2389.89     14.52 o
  -2   7   1     1123.21     1171.38      9.67 o
  -1   7   1       11.04       13.63      1.76 o
   0   7   1      749.68      775.01     13.59 o
   1   7   1       49.16       58.38      2.50 o
   2   7   1       57.05       56.13      3.58 o
   3   7   1      193.31      206.96      6.20 o
   4   7   1      205.71      228.24      7.38 o
   5   7   1       14.99       14.89      2.22 o
   6   7   1       13.60       16.03      3.07 o
   7   7   1        5.05        0.51      3.57 o
   8   7   1        3.42        8.18      4.51 o
   9   7   1        0.09        2.99      6.74 o
  10   7   1        5.93        6.39      7.84 o
 -10   8   1        0.99        4.75      7.23 o
  -9   8   1       23.51       23.16      6.29 o
  -8   8   1        5.07        4.26      5.41 o
  -7   8   1       12.27        6.89      3.05 o
  -6   8   1        1.38        2.95      2.78 o
  -5   8   1        5.23        3.40      1.48 o
  -4   8   1      478.89      472.71      7.55 o
  -3   8   1      170.74      175.61      4.27 o
  -2   8   1      483.77      435.14      6.89 o
  -1   8   1     1273.88     1389.36     10.96 o
   0   8   1      519.03      523.62      7.06 o
   1   8   1       40.89       41.54      1.88 o
   2   8   1        0.34        0.00      2.52 o
   3   8   1       53.54       46.63      3.35 o
   4   8   1       58.19       52.07      4.12 o
   5   8   1        1.10        0.88      3.33 o
   6   8   1      100.59       98.67      4.87 o
   7   8   1        7.68        5.01      4.12 o
   8   8   1       24.63       19.50      4.84 o
   9   8   1      116.10      117.89      9.67 o
  10   8   1        3.28        1.96      7.66 o
 -10   9   1        1.74        0.00      7.35 o
  -9   9   1        8.51        4.07      6.20 o
  -8   9   1       71.83       71.98      6.91 o
  -7   9   1        5.66        0.00      4.15 o
  -6   9   1      838.51      852.57     19.21 o
  -5   9   1        0.02        1.41      3.87 o
  -4   9   1     1417.39     1425.72     22.07 o
  -3   9   1      133.57      116.88      3.94 o
  -2   9   1       38.79       34.85      1.65 o
  -1   9   1     1658.33     1659.26     18.73 o
   0   9   1       27.26       27.85      2.02 o
   1   9   1       17.12       15.51      1.42 o
   2   9   1      131.32      128.26      4.07 o
   3   9   1       23.36       19.91      2.53 o
   4   9   1       42.84       48.49      3.89 o
   5   9   1       14.71       15.70      3.52 o
   6   9   1       18.42       14.31      4.23 o
   7   9   1       18.35       15.02      4.68 o
   8   9   1        8.96        8.69      4.92 o
   9   9   1        8.34        5.38      7.41 o
  10   9   1       47.69       69.09      9.93 o
 -10  10   1       12.01       13.33      7.51 o
  -9  10   1        6.19       11.81      6.22 o
  -8  10   1        0.77        0.00      5.39 o
  -7  10   1      189.38      178.40     12.84 o
  -6  10   1       39.25       35.45      6.18 o
  -5  10   1       38.90       34.86      4.99 o
  -4  10   1        2.09        4.85      3.41 o
  -3  10   1       15.74       18.64      1.68 o
  -2  10   1      268.91      314.80      5.83 o
  -1  10   1      258.30      286.43      6.58 o
   0  10   1       37.35       48.86      2.70 o
   1  10   1      433.07      487.01      6.23 o
   2  10   1       10.10       10.07      1.83 o
   3  10   1      162.88      174.69      7.65 o
   4  10   1       36.21       25.74      3.02 o
   5  10   1       20.61       18.01      3.66 o
   6  10   1        9.48        8.65      4.14 o
   7  10   1       26.45       23.15      4.84 o
   8  10   1        0.25        0.00      5.47 o
   9  10   1        0.12        7.74      7.35 o
  -9  11   1       12.22       17.59      6.69 o
  -8  11   1       42.14       42.87      7.77 o
  -7  11   1       60.46       55.41      6.94 o
  -6  11   1      277.99      300.53     12.75 o
  -5  11   1      233.83      248.62     10.22 o
  -4  11   1       10.15       10.16      3.30 o
  -3  11   1       18.38       14.31      1.54 o
  -2  11   1       24.23       22.92      3.30 o
  -1  11   1      500.94      532.91     10.26 o
   0  11   1      125.47      122.96      5.45 o
   1  11   1      379.05      390.96      9.33 o
   2  11   1       18.24       14.64      2.09 o
   3  11   1       15.51       14.79      3.99 o
   4  11   1      175.78      194.30      9.00 o
   5  11   1       33.97       29.58      3.73 o
   6  11   1      116.50      118.70      8.48 o
   7  11   1        5.26        6.73      5.60 o
   8  11   1        0.16        0.00      5.75 o
   9  11   1        7.49        7.96      7.33 o
  -9  12   1        1.62        4.25      6.45 o
  -8  12   1        1.04        2.88      5.60 o
  -7  12   1       42.48       49.11      6.17 o
  -6  12   1       95.15      105.22      7.28 o
  -5  12   1      661.86      695.76     15.68 o
  -4  12   1       72.77       66.22      4.78 o
  -3  12   1      121.10      114.77      5.24 o
  -2  12   1       48.00       49.36      4.03 o
  -1  12   1       59.43       56.58      3.63 o
   0  12   1      255.06      252.60      6.33 o
   1  12   1      279.06      293.59     10.21 o
   2  12   1      221.44      219.45      7.58 o
   3  12   1      197.15      204.96      8.81 o
   4  12   1       25.58       25.65      4.89 o
   5  12   1      484.48      529.41     15.50 o
   6  12   1       73.76       76.87      7.97 o
   7  12   1       77.29       97.97      8.17 o
   8  12   1       26.01       25.74      6.02 o
   9  12   1        8.31       13.86      8.37 o
  -9  13   1        3.32        2.70      6.39 o
  -8  13   1       25.86       27.18      5.63 o
  -7  13   1        1.87        0.00      5.11 o
  -6  13   1       18.42       16.44      4.73 o
  -5  13   1       31.86       32.80      4.69 o
  -4  13   1       33.63       29.59      4.14 o
  -3  13   1      152.43      133.01      6.28 o
  -2  13   1        0.92        1.29      2.86 o
  -1  13   1       85.61       80.22      4.25 o
   0  13   1        0.62        2.44      2.47 o
   1  13   1       23.39       27.66      2.73 o
   2  13   1      168.76      172.13      9.60 o
   3  13   1        0.05        2.06      3.47 o
   4  13   1       13.61       16.81      5.15 o
   5  13   1       21.36       32.20      6.53 o
   6  13   1        1.71        2.52      6.36 o
   7  13   1        5.74       14.70      6.28 o
   8  13   1        5.11        7.90      6.48 o
  -8  14   1        0.33        0.00      6.05 o
  -7  14   1       17.08       18.15      5.52 o
  -6  14   1        0.22        0.00      4.79 o
  -5  14   1       34.82       31.29      4.76 o
  -4  14   1      164.00      171.46      7.43 o
  -3  14   1       57.84       60.18      5.17 o
  -2  14   1        9.20        4.61      3.15 o
  -1  14   1      309.57      323.41      9.36 o
   0  14   1       93.82       98.77      4.69 o
   1  14   1       51.96       51.40      3.00 o
   2  14   1       55.71       58.53      4.89 o
   3  14   1       58.09       76.08      6.50 o
   4  14   1        1.21        0.00      5.58 o
   5  14   1      536.22      612.77     17.54 o
   6  14   1       10.82        5.31      6.34 o
   7  14   1       44.09       31.07      6.65 o
   8  14   1       10.71       13.04      7.84 o
  -8  15   1       17.28       15.79      6.16 o
  -7  15   1        5.27        6.98      5.28 o
  -6  15   1       13.21       16.26      4.87 o
  -5  15   1       48.88       49.61      5.38 o
  -4  15   1        0.27        0.00      4.05 o
  -3  15   1       38.97       44.51      4.94 o
  -2  15   1       22.09       21.53      3.75 o
  -1  15   1       36.34       38.51      3.71 o
   0  15   1       53.18       55.50      4.49 o
   1  15   1      100.91       90.23      5.96 o
   2  15   1      117.23      109.08      6.21 o
   3  15   1       42.90       40.62      5.23 o
   4  15   1        4.34        2.48      4.54 o
   5  15   1      111.10      108.33     10.06 o
   6  15   1       27.44       25.17      6.45 o
   7  15   1        3.71        1.94      7.00 o
  -7  16   1       21.09       27.63      5.47 o
  -6  16   1        3.10        3.27      4.71 o
  -5  16   1       47.28       51.86      5.10 o
  -4  16   1       13.10       14.91      4.39 o
  -3  16   1       37.86       33.71      4.60 o
  -2  16   1        6.53        4.89      3.28 o
  -1  16   1       78.69       78.25      4.79 o
   0  16   1       36.82       35.83      5.71 o
   1  16   1       50.25       52.45      7.77 o
   2  16   1      555.41      550.10     15.55 o
   3  16   1       29.17       36.81      6.62 o
   4  16   1       78.24       78.95      7.58 o
   5  16   1        7.60        9.47      4.91 o
   6  16   1       24.82       12.78      5.75 o
   7  16   1        5.90        0.91      7.41 o
  -7  17   1       16.35       22.86      6.47 o
  -6  17   1       20.15       23.75      5.34 o
  -5  17   1        0.18        0.00      5.32 o
  -4  17   1        1.53        0.00      4.46 o
  -3  17   1       33.39       32.55      5.83 o
  -2  17   1       25.81       31.32      5.58 o
  -1  17   1       19.21       18.42      4.36 o
   0  17   1        8.58        8.89      4.77 o
   1  17   1       35.67       32.38      5.52 o
   2  17   1      120.24      111.79      9.32 o
   3  17   1        5.78        8.29      6.74 o
   4  17   1        2.82        1.46      6.66 o
   5  17   1       13.91       12.32      6.45 o
   6  17   1        3.68        4.30      7.16 o
  -6  18   1        1.24        7.86      8.36 o
  -5  18   1        0.00        5.59      7.16 o
  -4  18   1        1.15        0.00      7.75 o
  -3  18   1       25.68       10.41      7.05 o
  -2  18   1      104.98       99.40      8.48 o
  -1  18   1       45.08       39.50      7.46 o
   0  18   1        2.46        1.72      5.35 o
   1  18   1        1.80        0.00      5.54 o
   2  18   1        1.64        1.48      5.70 o
   3  18   1       62.20       48.37      7.69 o
   4  18   1        1.82        0.00      6.95 o
   5  18   1        1.33        0.00      6.04 o
  -5  19   1        4.34       12.59      8.72 o
  -4  19   1        0.26        0.00      8.47 o
  -3  19   1       27.84       28.28      6.95 o
  -2  19   1        1.61        5.36      5.95 o
  -1  19   1       21.77       22.60      7.38 o
   0  19   1        0.55        1.46      5.78 o
   1  19   1        1.73        2.34      5.72 o
   2  19   1       26.33       25.82      5.71 o
   3  19   1        6.81        5.64      7.21 o
   4  19   1        0.87        1.65      6.88 o
  -4  20   1        5.50        9.72      8.21 o
  -3  20   1       23.78       20.38      7.27 o
  -2  20   1       18.52       20.02      8.15 o
  -1  20   1        0.40        0.00      7.10 o
   0  20   1        0.25        0.00      5.81 o
   1  20   1        5.63        6.03      6.12 o
   2  20   1        4.12       10.91      6.32 o
   3  20   1        0.84        3.05      6.07 o
  -1  21   1        1.55        0.89      8.43 o
   0  21   1        9.15       10.92      8.28 o
   1  21   1        1.82        0.00      8.21 o
 -11   0   2        6.71       10.64     10.94 o
 -10   0   2        5.56        9.07      8.51 o
  -9   0   2       15.12        9.02      7.38 o
  -8   0   2      187.71      196.22     14.19 o
  -7   0   2       11.16        4.05      5.20 o
  -6   0   2       13.34        6.15      4.54 o
  -5   0   2     1924.72     1981.40     32.79 o
  -4   0   2     8566.35     8719.83     69.87 o
  -3   0   2      525.03      560.79     15.09 o
  -2   0   2    10142.68     9449.97     48.82 o
  -1   0   2      403.73      376.42      4.13 o
   0   0   2      705.09      712.13      7.26 o
   1   0   2     1282.28     1244.62     12.21 o
   2   0   2     1707.04     1689.53     17.31 o
   3   0   2      149.37      178.13      7.68 o
   4   0   2     1010.18     1102.23     23.88 o
   5   0   2      203.21      178.54     16.61 o
   6   0   2     1037.90     1135.45     34.48 o
   7   0   2        0.67        3.67      7.48 o
   8   0   2       52.89       52.15      9.51 o
   9   0   2       64.58       63.18      9.60 o
  10   0   2       18.90       28.56     11.03 o
 -11   1   2       23.22       18.43      6.48 o
 -10   1   2        7.09        5.69      5.74 o
  -9   1   2       65.81       64.19      6.37 o
  -8   1   2       15.72       13.87      4.72 o
  -7   1   2        1.14        0.38      2.14 o
  -6   1   2      121.03      122.54      4.42 o
  -5   1   2     1891.17     1950.17     19.03 o
  -4   1   2      473.09      539.67      6.71 o
  -3   1   2      118.92      127.02      2.73 o
  -2   1   2       38.63       36.66      1.23 o
  -1   1   2     3309.87     3068.43     20.29 o
   0   1   2      425.60      417.06      4.27 o
   1   1   2      129.20      123.64      2.59 o
   2   1   2      712.53      665.53      8.50 o
   3   1   2     1198.63     1166.77     18.05 o
   4   1   2      174.30      173.97      5.76 o
   5   1   2       34.90       26.91      3.83 o
   6   1   2     1096.83     1120.84     20.47 o
   7   1   2      389.06      387.63     13.95 o
   8   1   2       63.14       70.67      6.66 o
   9   1   2       38.54       36.39      5.63 o
  10   1   2       11.11       18.24      8.38 o
 -11   2   2        1.83        0.00      6.86 o
 -10   2   2        2.07        0.00      6.01 o
  -9   2   2      118.96      102.75      7.82 o
  -8   2   2       57.53       59.77      5.97 o
  -7   2   2       34.77       29.53      2.03 o
  -6   2   2      591.66      557.72     12.82 o
  -5   2   2      394.99      354.33      6.45 o
  -4   2   2      418.49      390.27      4.84 o
  -3   2   2       49.13       50.82      1.68 o
  -2   2   2    12564.30    11720.97     54.06 o
  -1   2   2     3832.80     3755.59     33.19 o
   0   2   2    25406.54    21355.22    155.48 o
   1   2   2    10690.96     9871.79     48.06 o
   2   2   2      118.40      105.56      3.40 o
   3   2   2      342.41      306.54      6.86 o
   4   2   2     1036.69     1000.27     14.17 o
   5   2   2      165.91      161.59      6.31 o
   6   2   2      293.45      310.35     10.19 o
   7   2   2     1232.97     1298.12     22.42 o
   8   2   2      147.08      163.18      9.55 o
   9   2   2        2.88        0.00      5.42 o
  10   2   2       68.91       85.52      9.59 o
 -11   3   2       15.62        8.37      7.70 o
 -10   3   2        6.30       12.94      5.49 o
  -9   3   2       80.85       70.01      7.22 o
  -8   3   2      205.72      178.02      8.98 o
  -7   3   2       50.26       52.78      3.71 o
  -6   3   2      863.45      861.76     10.39 o
  -5   3   2       41.58       47.90      2.65 o
  -4   3   2      665.40      659.51      7.56 o
  -3   3   2     4765.10     4758.38     30.11 o
  -2   3   2      475.95      531.67      7.24 o
  -1   3   2    24747.00    20660.07    171.31 o
   0   3   2    11479.13    10710.34     33.22 o
   1   3   2     1232.97     1159.98     10.96 o
   2   3   2      222.34      202.88      4.60 o
   3   3   2      814.77      793.03     10.21 o
   4   3   2       71.06       67.94      4.15 o
   5   3   2       29.43       32.39      4.00 o
   6   3   2       80.13       82.16      5.78 o
   7   3   2      214.68      212.23      9.39 o
   8   3   2      134.51      123.18      8.62 o
   9   3   2       29.31       34.64      5.99 o
  10   3   2        7.88       17.26      7.81 o
 -11   4   2        0.10        0.00      8.12 o
 -10   4   2        8.83        6.76      6.28 o
  -9   4   2       30.51       22.63      5.94 o
  -8   4   2        1.22        0.34      4.35 o
  -7   4   2      112.70      121.65      5.76 o
  -6   4   2       22.23       20.29      2.26 o
  -5   4   2      435.63      415.97      7.22 o
  -4   4   2      107.67      104.24      3.57 o
  -3   4   2      493.18      515.68      8.03 o
  -2   4   2      634.27      575.18      9.37 o
  -1   4   2     6259.58     5966.40     30.26 o
   0   4   2     3528.07     3492.12     20.58 o
   1   4   2       56.99       58.40      1.98 o
   2   4   2     4704.66     4769.76     25.70 o
   3   4   2       18.64       16.69      2.45 o
   4   4   2       68.81       76.94      4.26 o
   5   4   2      223.07      199.72      6.87 o
   6   4   2        8.09        6.87      3.66 o
   7   4   2        0.42        2.97      3.93 o
   8   4   2      122.24      149.84      8.51 o
   9   4   2        4.95        9.08      5.98 o
  10   4   2        8.29       10.43      8.31 o
 -11   5   2       36.73       43.25      8.56 o
 -10   5   2       22.71       27.05      6.46 o
  -9   5   2       35.99       40.29      5.68 o
  -8   5   2        1.45        0.00      4.58 o
  -7   5   2      253.15      267.70      6.96 o
  -6   5   2       55.27       57.66      3.21 o
  -5   5   2      646.63      660.07     14.55 o
  -4   5   2      130.60      127.20      4.11 o
  -3   5   2      337.12      361.50      6.09 o
  -2   5   2     2227.66     2215.67     22.82 o
  -1   5   2     1718.36     1734.74     19.72 o
   0   5   2      166.25      163.80      3.24 o
   1   5   2      232.11      216.38      4.16 o
   2   5   2        3.42        3.04      1.25 o
   3   5   2      861.46     1059.53     12.44 o
   4   5   2      340.80      377.30      7.82 o
   5   5   2      132.99      145.32      7.88 o
   6   5   2        2.16        0.00      3.62 o
   7   5   2        1.10        3.06      3.90 o
   8   5   2        0.30        3.45      4.52 o
   9   5   2        6.83        2.60      5.57 o
  10   5   2        4.84        4.67      8.16 o
 -11   6   2        5.83        9.84      8.41 o
 -10   6   2       31.06       24.26      6.34 o
  -9   6   2        7.35        0.50      5.02 o
  -8   6   2      452.48      452.08     11.58 o
  -7   6   2       37.19       36.83      3.80 o
  -6   6   2       11.61        8.96      2.34 o
  -5   6   2      536.66      552.21      9.15 o
  -4   6   2      304.58      300.30      6.32 o
  -3   6   2     1053.50     1099.35      9.43 o
  -2   6   2     1252.20     1293.21     13.82 o
  -1   6   2       67.23       60.45      3.01 o
   0   6   2     3163.77     3147.82     15.99 o
   1   6   2      641.21      732.11      7.40 o
   2   6   2      845.23      869.07      8.27 o
   3   6   2       83.59      129.98      4.37 o
   4   6   2     1939.92     2068.02     26.61 o
   5   6   2      235.66      226.68      7.79 o
   6   6   2       59.74       52.98      4.64 o
   7   6   2       27.39       27.63      4.66 o
   8   6   2       14.76        8.74      4.68 o
   9   6   2       47.63       45.07      6.20 o
  10   6   2        2.82        5.11      7.00 o
 -11   7   2       17.79        8.80      8.51 o
 -10   7   2        0.20        0.00      6.92 o
  -9   7   2       25.55       32.51      6.29 o
  -8   7   2        0.79        6.19      4.40 o
  -7   7   2      458.41      456.31     10.10 o
  -6   7   2      341.90      360.12      8.19 o
  -5   7   2       75.81       76.34      4.14 o
  -4   7   2      130.23      128.85      3.76 o
  -3   7   2     1236.38     1281.38     11.65 o
  -2   7   2      145.38      159.25      4.32 o
  -1   7   2      891.38      886.89     13.96 o
   0   7   2      983.06      948.29      9.80 o
   1   7   2      120.12      126.82      3.89 o
   2   7   2     1496.30     1569.59     19.35 o
   3   7   2        0.33        0.00      1.22 o
   4   7   2      274.91      281.35      6.27 o
   5   7   2       39.39       42.34      4.09 o
   6   7   2        0.40        0.00      3.85 o
   7   7   2       20.54       17.53      4.35 o
   8   7   2       67.74       58.45      5.85 o
   9   7   2        4.30        0.17      5.53 o
  10   7   2        0.75        6.33      7.85 o
 -10   8   2        1.73        2.70      6.68 o
  -9   8   2        8.68        4.33      5.85 o
  -8   8   2       80.33       89.53      6.29 o
  -7   8   2       10.05       12.28      2.92 o
  -6   8   2       26.14       23.35      3.11 o
  -5   8   2        4.11        3.85      1.80 o
  -4   8   2      267.11      276.53      6.81 o
  -3   8   2      112.73      104.83      3.42 o
  -2   8   2      928.10      979.52     13.81 o
  -1   8   2      776.24      814.86     10.51 o
   0   8   2        1.25        1.20      1.23 o
   1   8   2      637.71      633.73     11.15 o
   2   8   2       19.49       19.90      2.87 o
   3   8   2      160.31      147.55      6.62 o
   4   8   2      432.79      392.44      9.87 o
   5   8   2       70.40       83.93      4.31 o
   6   8   2      193.88      201.64      7.58 o
   7   8   2       67.42       65.00      5.93 o
   8   8   2       66.06       72.90      6.50 o
   9   8   2       41.95       45.31      6.56 o
 -10   9   2        0.90        6.11      7.13 o
  -9   9   2       23.88       27.19      6.19 o
  -8   9   2      324.29      320.80     12.85 o
  -7   9   2      204.11      216.86      7.04 o
  -6   9   2      447.88      464.76      8.01 o
  -5   9   2        0.01        0.22      2.16 o
  -4   9   2       28.56       36.31      2.77 o
  -3   9   2      161.37      164.46      4.26 o
  -2   9   2      172.25      166.54      4.98 o
  -1   9   2      591.25      649.52      8.95 o
   0   9   2      117.50      114.57      5.14 o
   1   9   2        5.99        6.36      2.15 o
   2   9   2       38.76       41.02      3.43 o
   3   9   2       55.62       47.44      4.48 o
   4   9   2       54.64       64.02      4.89 o
   5   9   2       59.91       73.67      5.38 o
   6   9   2       12.65       11.16      4.43 o
   7   9   2       10.42       12.95      5.05 o
   8   9   2       73.73       67.57      6.46 o
   9   9   2       10.46       13.91      7.05 o
 -10  10   2        3.96        0.76      8.10 o
  -9  10   2        1.36        0.91      6.02 o
  -8  10   2        3.63        0.00      5.14 o
  -7  10   2      337.56      341.72     10.66 o
  -6  10   2      520.90      516.71     12.88 o
  -5  10   2      509.21      511.75      9.22 o
  -4  10   2      379.86      385.41      8.71 o
  -3  10   2       30.65       30.23      1.89 o
  -2  10   2      132.28      124.82      4.43 o
  -1  10   2      643.16      672.16     11.01 o
   0  10   2      688.55      741.11     12.66 o
   1  10   2      227.81      224.36      5.70 o
   2  10   2      251.39      267.93      7.52 o
   3  10   2       66.90       64.91      5.47 o
   4  10   2       53.17       51.96      4.54 o
   5  10   2       38.07       38.87      4.61 o
   6  10   2        0.04        0.00      4.43 o
   7  10   2      125.44      119.52      7.87 o
   8  10   2        2.44        0.25      5.67 o
   9  10   2        3.86        0.00      7.26 o
 -10  11   2        4.81        2.26      8.42 o
  -9  11   2        9.25        6.46      6.04 o
  -8  11   2        0.05        0.40      5.21 o
  -7  11   2        7.43        6.62      4.14 o
  -6  11   2      266.19      262.37      9.43 o
  -5  11   2      139.32      146.79      6.60 o
  -4  11   2       23.41       22.18      2.72 o
  -3  11   2      163.31      178.18      5.73 o
  -2  11   2       16.85       17.32      2.36 o
  -1  11   2      114.52      128.70      4.50 o
   0  11   2       40.82       45.61      3.31 o
   1  11   2       57.29       53.16      3.78 o
   2  11   2      151.52      154.70      5.59 o
   3  11   2       81.07       81.90      6.18 o
   4  11   2        2.70        0.94      3.36 o
   5  11   2       10.80       17.68      4.33 o
   6  11   2        0.62        2.09      5.36 o
   7  11   2       28.00       30.40      6.46 o
   8  11   2       17.77       16.43      6.49 o
   9  11   2       12.42        2.26      7.61 o
  -9  12   2       14.08        4.77      6.38 o
  -8  12   2        1.56        8.93      5.11 o
  -7  12   2        1.71        3.70      4.60 o
  -6  12   2      121.77      110.78      6.86 o
  -5  12   2      620.45      631.39     13.38 o
  -4  12   2      262.70      249.24      6.77 o
  -3  12   2       54.78       53.90      3.69 o
  -2  12   2        3.47        9.32      2.35 o
  -1  12   2        9.89        8.11      1.88 o
   0  12   2        1.65        0.00      2.52 o
   1  12   2       36.61       35.68      2.14 o
   2  12   2       12.64       11.92      1.59 o
   3  12   2      333.03      293.59     10.47 o
   4  12   2       24.95       24.26      5.30 o
   5  12   2      145.70      134.20      8.92 o
   6  12   2       76.51       73.21      6.97 o
   7  12   2        3.13        8.35      6.51 o
   8  12   2        6.65        8.33      6.48 o
  -9  13   2       10.19       10.47      5.86 o
  -8  13   2        0.10        0.00      5.98 o
  -7  13   2       75.07       66.52      5.86 o
  -6  13   2       17.98       14.40      4.47 o
  -5  13   2       15.25       13.14      4.10 o
  -4  13   2       12.15       10.74      3.68 o
  -3  13   2       16.16       12.69      2.93 o
  -2  13   2      179.52      182.51      7.66 o
  -1  13   2       10.50        8.91      2.05 o
   0  13   2       21.13       19.28      2.96 o
   1  13   2      101.40       95.88      3.91 o
   2  13   2     1026.30     1026.51     18.65 o
   3  13   2       76.02       85.45      6.97 o
   4  13   2      177.13      155.68      9.19 o
   5  13   2       51.06       42.80      6.59 o
   6  13   2       23.56       20.16      6.45 o
   7  13   2        0.01        0.00      6.55 o
   8  13   2        1.53        8.90      6.71 o
  -8  14   2       10.86        9.02      5.75 o
  -7  14   2        6.24        1.96      5.22 o
  -6  14   2       32.04       27.22      4.85 o
  -5  14   2        3.06        0.00      4.12 o
  -4  14   2        7.23        7.65      4.08 o
  -3  14   2        0.13        0.00      3.55 o
  -2  14   2        6.01        9.58      3.04 o
  -1  14   2        0.14        0.04      2.61 o
   0  14   2       57.10       55.81      4.87 o
   1  14   2      575.66      588.10     11.77 o
   2  14   2      196.80      215.66      8.38 o
   3  14   2       33.35       27.38      5.34 o
   4  14   2       41.12       38.10      6.38 o
   5  14   2       12.36       13.98      6.26 o
   6  14   2       19.66        4.04      6.42 o
   7  14   2       20.83       16.81      6.55 o
  -8  15   2       30.22       34.97      7.03 o
  -7  15   2       14.85       21.42      5.84 o
  -6  15   2        3.17        6.91      4.75 o
  -5  15   2       17.20       14.92      4.32 o
  -4  15   2       21.37       17.86      4.67 o
  -3  15   2       20.68       19.52      3.83 o
  -2  15   2        1.85        4.43      3.07 o
  -1  15   2        6.92        5.64      2.91 o
   0  15   2       32.61       29.86      3.45 o
   1  15   2      216.82      236.33     15.09 o
   2  15   2        8.17        7.93      5.88 o
   3  15   2        2.14        5.55      3.92 o
   4  15   2        9.89       11.66      5.46 o
   5  15   2        1.29        4.94      6.26 o
   6  15   2        7.61        4.65      6.52 o
   7  15   2        2.53        4.03      6.70 o
  -7  16   2       19.44       18.59      6.90 o
  -6  16   2       18.28       17.62      5.71 o
  -5  16   2        3.20        2.64      5.28 o
  -4  16   2        0.73        0.00      5.07 o
  -3  16   2       16.11       18.21      5.02 o
  -2  16   2       52.30       65.85      5.56 o
  -1  16   2       16.96        9.19      3.94 o
   0  16   2        6.05        7.10      3.06 o
   1  16   2      117.25      106.44      6.80 o
   2  16   2       68.11       61.55      6.94 o
   3  16   2       11.23       10.89      6.28 o
   4  16   2       16.99       16.84      5.60 o
   5  16   2       76.27       80.20      9.60 o
   6  16   2       14.97        8.89      6.89 o
  -7  17   2       16.74       13.23      6.67 o
  -6  17   2       47.87       43.53      6.93 o
  -5  17   2        1.26        3.91      6.04 o
  -4  17   2        0.13        0.00      5.07 o
  -3  17   2        8.89        3.64      4.49 o
  -2  17   2       10.41        9.69      4.49 o
  -1  17   2       42.09       27.48      5.91 o
   0  17   2        9.02       11.16      5.86 o
   1  17   2        9.58        2.37      5.61 o
   2  17   2        1.04        0.00      6.76 o
   3  17   2        6.33        3.25      7.39 o
   4  17   2       14.83       12.93      5.99 o
   5  17   2      195.73      224.70     13.73 o
   6  17   2        0.01        0.00      7.31 o
  -6  18   2        0.41        1.56      8.06 o
  -5  18   2        4.28        0.00      7.46 o
  -4  18   2       18.27       20.49      7.88 o
  -3  18   2       32.62       19.75      6.13 o
  -2  18   2      134.12      143.01     10.81 o
  -1  18   2       14.04       10.57      6.69 o
   0  18   2       25.06       25.63      6.90 o
   1  18   2       18.70       20.07      6.03 o
   2  18   2       19.44       30.64      5.57 o
   3  18   2        0.41        2.44      7.32 o
   4  18   2        0.43        0.00      7.56 o
   5  18   2        0.72        0.00      6.09 o
  -5  19   2        0.25        0.90      8.90 o
  -4  19   2       10.07       11.38      8.11 o
  -3  19   2       36.65       37.60      7.97 o
  -2  19   2       69.15       65.68      8.81 o
  -1  19   2        3.78        5.15      6.62 o
   0  19   2        3.87        6.61      6.13 o
   1  19   2        0.83        2.79      5.63 o
   2  19   2        0.16        3.79      5.75 o
   3  19   2        0.97        0.00      6.82 o
   4  19   2        5.19        6.69      8.57 o
  -3  20   2       48.22       55.68      9.73 o
  -2  20   2        0.07        0.00      7.48 o
  -1  20   2        7.83        0.00      7.74 o
   0  20   2        8.64       12.70      6.66 o
   1  20   2        1.05        0.00      6.36 o
   2  20   2        2.77        5.69      6.54 o
 -11   1   3       63.36       60.02      9.66 o
 -10   1   3      127.83      120.22     11.29 o
  -9   1   3       43.40       44.17      7.44 o
  -8   1   3      280.90      303.85     14.38 o
  -7   1   3       38.56       38.71      5.88 o
  -6   1   3       89.72       75.69      6.64 o
  -5   1   3      327.24      253.02      9.80 o
  -4   1   3      204.12      229.98      5.24 o
  -3   1   3     1366.79     1350.76      8.39 o
  -2   1   3      391.86      372.59      5.30 o
  -1   1   3        5.74        3.67      1.03 o
   0   1   3      125.52      119.24      2.90 o
   1   1   3      908.10      844.03     11.43 o
   2   1   3     1049.69     1105.77     13.19 o
   3   1   3     1059.74     1056.75     13.42 o
   4   1   3       59.83       50.46      4.22 o
   5   1   3      195.43      211.04      8.33 o
   6   1   3      103.82      109.14      6.81 o
   7   1   3     1082.46     1204.68     28.18 o
   8   1   3        2.16        3.84      5.61 o
   9   1   3       86.37       87.27      7.57 o
  10   1   3        3.38        0.00      7.90 o
 -11   2   3       16.61       17.33      8.29 o
 -10   2   3        1.71        7.77      7.59 o
  -9   2   3      138.24      119.31      9.62 o
  -8   2   3        0.03        0.61      5.40 o
  -7   2   3        8.98       10.35      4.87 o
  -6   2   3      127.18      110.10      5.42 o
  -5   2   3     1025.87     1021.04     11.15 o
  -4   2   3      757.15      788.52      9.56 o
  -3   2   3     3287.54     3211.45     18.35 o
  -2   2   3        5.92        4.05      0.80 o
  -1   2   3     1179.13     1171.15      9.46 o
   0   2   3     8499.72     8271.85     31.09 o
   1   2   3        4.03        2.53      1.51 o
   2   2   3     3335.33     3371.11     25.53 o
   3   2   3      816.65      837.47     11.92 o
   4   2   3      216.83      224.49      6.85 o
   5   2   3       90.61       92.94      5.31 o
   6   2   3      148.27      154.45      7.20 o
   7   2   3      162.09      177.71     10.01 o
   8   2   3       46.08       42.93      6.78 o
   9   2   3        0.01        0.00      5.66 o
  10   2   3       12.71       20.07      7.66 o
 -11   3   3       12.39       13.71      7.23 o
 -10   3   3       11.86       20.35      6.84 o
  -9   3   3      425.85      423.32     16.16 o
  -8   3   3       71.29       79.21      7.68 o
  -7   3   3       95.89       88.52      4.49 o
  -6   3   3       15.30       16.28      2.55 o
  -5   3   3     1138.20     1123.52      9.57 o
  -4   3   3      155.30      171.83      4.13 o
  -3   3   3     1579.19     1605.38     13.48 o
  -2   3   3      116.47      118.51      2.93 o
  -1   3   3        1.86        3.51      1.68 o
   0   3   3     4781.91     4789.23     32.27 o
   1   3   3     3072.89     3172.90     36.09 o
   2   3   3      539.22      627.03     11.11 o
   3   3   3      587.52      708.03     10.83 o
   4   3   3      661.06      725.21     12.40 o
   5   3   3       20.50       23.21      3.66 o
   6   3   3       63.18       79.08      5.75 o
   7   3   3       15.21       13.16      5.38 o
   8   3   3       38.63       35.28      6.44 o
   9   3   3        5.57        4.62      6.24 o
  10   3   3        0.83        0.00      8.11 o
 -11   4   3        0.94        0.06      7.34 o
 -10   4   3        0.49        0.93      6.78 o
  -9   4   3       13.09        6.95      6.33 o
  -8   4   3       40.67       39.47      3.88 o
  -7   4   3      123.39      114.47      5.43 o
  -6   4   3      244.70      240.81      5.51 o
  -5   4   3      281.49      240.95      5.19 o
  -4   4   3      262.82      301.18      5.46 o
  -3   4   3        0.12        0.84      1.36 o
  -2   4   3     1020.39      963.01      7.24 o
  -1   4   3     2686.80     2684.95     19.33 o
   0   4   3       86.45       65.24      2.18 o
   1   4   3      574.00      569.51      6.62 o
   2   4   3      691.93      814.53      9.57 o
   3   4   3      766.62      753.40     10.76 o
   4   4   3       92.80       93.01      4.89 o
   5   4   3      166.65      157.27      6.76 o
   6   4   3      130.33      122.20      7.41 o
   7   4   3       10.81        4.91      4.56 o
   8   4   3       21.79       23.34      5.58 o
   9   4   3        0.78        0.00      5.92 o
  10   4   3        1.50        9.30      8.52 o
 -11   5   3        1.21        0.00      9.00 o
 -10   5   3        4.86        7.03      6.05 o
  -9   5   3       24.46       21.71      5.09 o
  -8   5   3       15.24        9.50      3.30 o
  -7   5   3       20.73       16.61      3.06 o
  -6   5   3       39.14       27.43      2.51 o
  -5   5   3       86.27       82.83      3.94 o
  -4   5   3      506.64      477.81      8.63 o
  -3   5   3      192.23      188.99      4.37 o
  -2   5   3     3257.11     3361.01     22.65 o
  -1   5   3     1583.93     1641.16     18.03 o
   0   5   3      438.30      473.18      7.31 o
   1   5   3       25.24       25.80      1.87 o
   2   5   3      641.17      693.49      8.94 o
   3   5   3        0.24        3.19      2.41 o
   4   5   3      806.48      846.39     12.73 o
   5   5   3        0.69        1.53      3.43 o
   6   5   3       26.48       23.59      4.28 o
   7   5   3        5.35        6.27      4.46 o
   8   5   3        1.00        0.00      5.31 o
   9   5   3        6.77        4.83      6.25 o
  10   5   3        6.30       15.45      7.83 o
 -11   6   3        0.16        0.00      9.18 o
 -10   6   3        4.40        0.00      7.86 o
  -9   6   3        5.44        5.09      4.86 o
  -8   6   3        6.11        4.14      3.69 o
  -7   6   3        6.61        5.58      3.32 o
  -6   6   3       43.30       43.59      3.57 o
  -5   6   3      167.49      169.43      5.60 o
  -4   6   3       22.39       19.40      1.99 o
  -3   6   3      621.75      612.23      9.80 o
  -2   6   3     1252.65     1254.49     16.95 o
  -1   6   3      871.18      952.56      9.45 o
   0   6   3       10.58       11.66      2.03 o
   1   6   3      387.22      403.19      5.93 o
   2   6   3      181.79      157.49      4.68 o
   3   6   3     1058.17     1064.44     12.73 o
   4   6   3      524.04      574.84     10.56 o
   5   6   3       64.50       60.93      4.38 o
   6   6   3       58.07       68.55      5.68 o
   7   6   3       28.92       27.79      4.79 o
   8   6   3       16.93       17.52      4.77 o
   9   6   3       61.12       70.64      7.55 o
 -11   7   3        1.50        0.10      8.70 o
 -10   7   3      108.29      112.89     11.09 o
  -9   7   3       21.48       15.55      4.90 o
  -8   7   3      206.02      230.85      8.72 o
  -7   7   3      326.39      314.03      9.35 o
  -6   7   3      655.37      689.84     11.58 o
  -5   7   3        0.23        0.63      2.10 o
  -4   7   3      735.99      745.76     10.35 o
  -3   7   3      305.04      394.35     10.62 o
  -2   7   3       63.98       73.83      3.92 o
  -1   7   3      207.57      207.74      4.74 o
   0   7   3      160.55      168.29      5.02 o
   1   7   3       70.17       83.35      3.22 o
   2   7   3      390.30      415.82      7.38 o
   3   7   3      223.54      218.41      6.43 o
   4   7   3        6.96        9.76      2.68 o
   5   7   3       14.16       14.23      3.28 o
   6   7   3        4.58        3.90      4.22 o
   7   7   3       67.14       62.28      5.80 o
   8   7   3        9.78        7.32      4.98 o
   9   7   3        3.66       13.15      5.55 o
 -10   8   3        0.99        7.16      7.41 o
  -9   8   3       37.21       39.71      6.54 o
  -8   8   3      493.56      500.77     19.20 o
  -7   8   3       39.72       38.02      4.59 o
  -6   8   3       67.05       59.13      4.45 o
  -5   8   3        9.78       10.74      2.27 o
  -4   8   3        9.46        7.37      2.13 o
  -3   8   3       37.22       39.10      3.15 o
  -2   8   3      840.94      929.07     16.11 o
  -1   8   3       87.91       92.75      3.12 o
   0   8   3       15.91       13.55      1.82 o
   1   8   3        4.49        1.74      1.63 o
   2   8   3        5.67        0.17      2.03 o
   3   8   3       97.35      108.35      6.72 o
   4   8   3      159.27      174.82      6.45 o
   5   8   3      106.30      101.18      6.19 o
   6   8   3        4.39        6.55      4.34 o
   7   8   3       15.39       18.16      4.64 o
   8   8   3        3.58        1.01      4.86 o
   9   8   3       11.99       11.85      5.67 o
 -10   9   3      109.39      111.28     10.03 o
  -9   9   3       15.80       16.13      5.94 o
  -8   9   3      915.38      967.31     29.31 o
  -7   9   3       80.24       73.89      5.62 o
  -6   9   3      128.49      125.58      5.02 o
  -5   9   3      992.58      979.83     16.31 o
  -4   9   3        0.59        1.73      2.17 o
  -3   9   3      651.28      640.78     10.37 o
  -2   9   3      510.18      460.90     10.89 o
  -1   9   3       27.26       39.52      3.26 o
   0   9   3      173.93      178.51      5.41 o
   1   9   3      138.98      138.65      4.58 o
   2   9   3      146.80      158.18      7.24 o
   3   9   3       37.80       35.67      2.61 o
   4   9   3       13.91       10.98      1.95 o
   5   9   3       23.38       24.94      4.93 o
   6   9   3       34.55       32.30      5.04 o
   7   9   3        3.96        0.00      5.27 o
   8   9   3        0.84        2.03      5.71 o
   9   9   3        3.84        0.00      7.42 o
 -10  10   3        0.44        6.05      7.31 o
  -9  10   3        1.71        0.00      5.77 o
  -8  10   3       39.39       32.77      5.51 o
  -7  10   3        5.24        0.00      5.06 o
  -6  10   3      220.30      221.86      9.48 o
  -5  10   3      133.55      122.72      6.25 o
  -4  10   3        1.87        3.70      2.03 o
  -3  10   3        0.57        0.00      1.21 o
  -2  10   3       15.01       20.01      2.22 o
  -1  10   3      141.74      138.42      6.61 o
   0  10   3       99.04       90.54      2.85 o
   1  10   3       49.81       51.76      4.06 o
   2  10   3       42.01       41.07      4.27 o
   3  10   3      195.71      182.93      7.49 o
   4  10   3        0.12        0.00      4.42 o
   5  10   3       98.98       97.16      6.33 o
   6  10   3       72.50       67.62      6.00 o
   7  10   3       22.21       27.39      5.57 o
   8  10   3       11.32       10.06      6.27 o
  -9  11   3       13.05        6.04      6.12 o
  -8  11   3       58.50       60.63      6.64 o
  -7  11   3       24.88       27.18      5.15 o
  -6  11   3        9.96       11.16      4.68 o
  -5  11   3       31.03       30.68      3.10 o
  -4  11   3      523.08      542.26      9.90 o
  -3  11   3      510.55      506.45      9.49 o
  -2  11   3       87.41       76.53      3.71 o
  -1  11   3      199.21      202.31      8.49 o
   0  11   3      463.93      466.72      8.83 o
   1  11   3      160.92      149.72      5.51 o
   2  11   3       60.46       59.89      4.94 o
   3  11   3       38.33       36.32      2.87 o
   4  11   3       23.37       18.41      5.00 o
   5  11   3        1.28        2.29      4.30 o
   6  11   3       86.17       75.79      7.59 o
   7  11   3        0.01        3.16      6.34 o
   8  11   3       14.85       13.26      6.27 o
  -9  12   3       17.51       34.31      6.64 o
  -8  12   3        3.25        0.00      5.72 o
  -7  12   3        7.70        3.79      5.15 o
  -6  12   3       18.70       16.51      4.61 o
  -5  12   3       48.55       42.27      5.01 o
  -4  12   3      127.27      117.82      5.50 o
  -3  12   3      199.17      200.12      9.42 o
  -2  12   3        8.78        8.31      2.05 o
  -1  12   3       38.74       32.85      3.42 o
   0  12   3      103.84      114.68      3.71 o
   1  12   3      641.12      738.03     19.75 o
   2  12   3        0.94        3.33      3.77 o
   3  12   3      155.49      143.61      8.00 o
   4  12   3        3.53        0.00      5.13 o
   5  12   3        0.52        0.00      5.83 o
   6  12   3       16.14       22.30      5.70 o
   7  12   3       14.19       16.07      6.46 o
   8  12   3       16.51       18.33      6.87 o
  -9  13   3        4.34        0.41      6.76 o
  -8  13   3        0.20        1.71      5.84 o
  -7  13   3        5.02        0.58      5.47 o
  -6  13   3       64.41       63.74      6.12 o
  -5  13   3        3.86        0.95      3.98 o
  -4  13   3      175.35      168.00      6.61 o
  -3  13   3       11.83        7.98      2.72 o
  -2  13   3       92.77       80.94      4.11 o
  -1  13   3        3.91        3.41      1.81 o
   0  13   3        0.19        0.00      1.77 o
   1  13   3      112.20      105.17      6.01 o
   2  13   3      282.92      281.52      9.15 o
   3  13   3        6.01       10.38      5.27 o
   4  13   3       52.06       49.82      6.43 o
   5  13   3       16.69       17.51      5.83 o
   6  13   3        0.00        0.00      6.16 o
   7  13   3       13.14       18.72      6.71 o
  -8  14   3        1.74        8.96      7.59 o
  -7  14   3       19.79       27.18      7.14 o
  -6  14   3        7.23        4.72      4.79 o
  -5  14   3       32.83       32.06      4.82 o
  -4  14   3       98.75      115.44      8.65 o
  -3  14   3       61.23       64.18      4.44 o
  -2  14   3      146.16      163.58      6.72 o
  -1  14   3        5.50        5.28      3.68 o
   0  14   3      174.34      198.30      5.73 o
   1  14   3      125.69      154.19      7.81 o
   2  14   3      259.88      264.40      9.12 o
   3  14   3      451.84      516.24     15.22 o
   4  14   3        0.10        0.00      5.45 o
   5  14   3       38.55       47.96      7.28 o
   6  14   3       26.82       31.13      6.74 o
   7  14   3        0.68        2.22      6.73 o
  -8  15   3        0.85        3.37      7.80 o
  -7  15   3        1.10        0.19      7.13 o
  -6  15   3        3.22        9.16      5.64 o
  -5  15   3        0.53        0.00      5.48 o
  -4  15   3        0.83        0.00      4.91 o
  -3  15   3       77.74       76.72      6.47 o
  -2  15   3        3.45        1.93      3.69 o
  -1  15   3       58.80       68.21      5.29 o
   0  15   3        9.96        4.91      3.82 o
   1  15   3      499.15      487.87     16.87 o
   2  15   3       64.16       55.33      7.72 o
   3  15   3        0.03        1.90      5.16 o
   4  15   3        1.50        1.74      5.41 o
   5  15   3       44.64       55.83      7.24 o
   6  15   3        9.37        2.41      6.48 o
  -7  16   3        4.85        3.22      7.28 o
  -6  16   3        9.23        6.22      6.38 o
  -5  16   3        1.54        1.40      5.82 o
  -4  16   3       25.04       15.69      5.06 o
  -3  16   3      156.82      171.94      9.82 o
  -2  16   3        6.82        5.42      3.72 o
  -1  16   3        4.91        2.36      4.06 o
   0  16   3      104.65      113.18      7.98 o
   1  16   3       58.48       55.84      5.68 o
   2  16   3       17.97       14.12      6.11 o
   3  16   3       36.34       41.55      6.11 o
   4  16   3        0.06        0.39      5.79 o
   5  16   3       75.09       81.54      8.65 o
   6  16   3       18.73       21.50      7.14 o
  -6  17   3        0.02        0.00      7.59 o
  -5  17   3       32.40       37.29      6.62 o
  -4  17   3        0.00        0.47      5.03 o
  -3  17   3       84.60       81.32      6.33 o
  -2  17   3       61.52       57.17      5.73 o
  -1  17   3       53.70       52.47      6.14 o
   0  17   3        2.58        0.61      4.80 o
   1  17   3        0.00        0.28      5.49 o
   2  17   3       15.46        4.65      7.51 o
   3  17   3        1.15        0.00      6.21 o
   4  17   3       14.95       14.24      6.35 o
   5  17   3       69.95       74.39      8.38 o
  -6  18   3        3.78        0.00      8.21 o
  -5  18   3        0.31       10.30      6.66 o
  -4  18   3        0.91        1.08      5.14 o
  -3  18   3       29.71       34.74      6.37 o
  -2  18   3        0.38        0.00      5.47 o
  -1  18   3        6.29        5.39      6.18 o
   0  18   3        1.75        5.72      5.45 o
   1  18   3       21.92       17.45      5.98 o
   2  18   3        1.44        2.16      6.02 o
   3  18   3        3.04        0.00      7.94 o
   4  18   3       30.47       28.61      8.86 o
  -4  19   3        8.78        9.14      9.93 o
  -3  19   3       16.16        6.80      7.16 o
  -2  19   3       19.04       18.41      6.90 o
  -1  19   3       28.37       28.57      7.50 o
   0  19   3        1.79        4.06      5.89 o
   1  19   3       18.80       24.10      6.07 o
   2  19   3        4.69        1.09      6.48 o
   3  19   3        1.10        2.08      8.94 o
  -3  20   3        7.64        9.75      9.66 o
  -2  20   3        3.29        3.91     10.01 o
  -1  20   3        0.00        0.00      9.98 o
   0  20   3        0.63        0.92      7.54 o
   1  20   3        0.00        0.00      6.29 o
   2  20   3        1.92        4.34      6.88 o
 -11   0   4        1.40        0.00     12.12 o
 -10   0   4       28.14       21.81     11.95 o
  -9   0   4      497.47      508.08     27.18 o
  -8   0   4       42.75       35.53      9.17 o
  -7   0   4      186.07      195.21     14.88 o
  -6   0   4       57.32       39.70      6.30 o
  -5   0   4       93.92      131.31     10.33 o
  -4   0   4       46.74       49.37      2.88 o
  -3   0   4      161.45      171.02      6.78 o
  -2   0   4        0.03        0.88      1.35 o
  -1   0   4        0.68        1.28      1.81 o
   0   0   4        6.00        5.55      2.07 o
   1   0   4     1733.41     1654.56     26.99 o
   2   0   4     1173.62     1182.76     21.75 o
   3   0   4        1.77        5.87      4.51 o
   4   0   4        2.73        9.09      5.53 o
   5   0   4      451.48      456.49     18.96 o
   6   0   4        8.40       17.61      9.38 o
   7   0   4     1369.04     1418.94     42.37 o
   8   0   4      344.80      334.68     18.08 o
   9   0   4        7.96        2.61      8.86 o
 -11   1   4        4.55        5.22      8.24 o
 -10   1   4        1.54        0.00      7.04 o
  -9   1   4        5.99        2.79      6.57 o
  -8   1   4       40.03       39.65      6.83 o
  -7   1   4       91.53       88.55      7.79 o
  -6   1   4       17.48       16.41      3.75 o
  -5   1   4      204.57      183.95      5.09 o
  -4   1   4       65.04       62.80      2.34 o
  -3   1   4      855.67      859.74      9.16 o
  -2   1   4        2.89        3.20      1.41 o
  -1   1   4      157.94      133.73      4.27 o
   0   1   4      403.54      360.72      5.68 o
   1   1   4      368.54      376.66      6.37 o
   2   1   4      981.88     1040.56     14.74 o
   3   1   4       53.36       45.95      3.95 o
   4   1   4      309.57      296.75     11.81 o
   5   1   4       13.61       15.87      4.73 o
   6   1   4      943.74      965.12     20.45 o
   7   1   4      151.36      168.58     10.08 o
   8   1   4        0.09        3.42      6.17 o
   9   1   4        0.35        5.52      6.05 o
 -11   2   4       53.87       57.95      8.69 o
 -10   2   4        0.46        0.00      7.08 o
  -9   2   4        9.93       12.89      6.76 o
  -8   2   4      141.06      152.59     10.48 o
  -7   2   4       24.52       18.41      5.02 o
  -6   2   4      303.50      322.85      7.14 o
  -5   2   4       14.97       12.77      1.47 o
  -4   2   4      873.03      880.37     14.81 o
  -3   2   4      150.57      169.08      3.32 o
  -2   2   4       80.06       79.72      3.32 o
  -1   2   4      166.21      144.42      3.30 o
   0   2   4      196.80      180.77      3.72 o
   1   2   4       50.07       50.05      2.60 o
   2   2   4     1512.21     1594.97     20.03 o
   3   2   4     1193.32     1191.76     19.04 o
   4   2   4       43.29       44.41      4.00 o
   5   2   4      583.72      589.11     13.36 o
   6   2   4      519.57      510.27     14.28 o
   7   2   4       17.19       18.09      6.10 o
   8   2   4       69.95       70.24      7.83 o
   9   2   4        0.72        0.00      6.17 o
 -11   3   4       44.88       43.17      8.99 o
 -10   3   4        0.63        0.27      7.16 o
  -9   3   4       37.01       37.65      7.55 o
  -8   3   4      114.68      111.62      9.28 o
  -7   3   4      238.99      253.90     10.74 o
  -6   3   4      148.62      140.30      4.49 o
  -5   3   4     2353.38     2344.20     23.63 o
  -4   3   4      754.79      785.00     11.58 o
  -3   3   4     1858.56     1843.39     15.62 o
  -2   3   4     1732.02     1733.65     14.33 o
  -1   3   4       35.69       38.04      2.58 o
   0   3   4      201.57      201.37      3.85 o
   1   3   4      232.99      233.32      4.98 o
   2   3   4      358.60      376.01      7.27 o
   3   3   4      138.32      172.23      5.93 o
   4   3   4        8.41        7.45      3.41 o
   5   3   4       10.24       12.09      3.68 o
   6   3   4      245.95      269.40     12.00 o
   7   3   4      109.99      104.81      8.44 o
   8   3   4       21.67       27.29      6.61 o
   9   3   4        2.80        6.47      6.90 o
 -11   4   4        1.43        0.00      8.26 o
 -10   4   4       10.66       16.43      6.83 o
  -9   4   4        0.42        1.07      6.26 o
  -8   4   4       14.02       12.31      4.20 o
  -7   4   4       14.35       16.74      2.87 o
  -6   4   4        6.04        5.29      1.85 o
  -5   4   4       73.65       76.29      3.40 o
  -4   4   4       15.94       14.11      2.14 o
  -3   4   4      534.81      577.91      7.93 o
  -2   4   4     1145.97     1226.64     19.37 o
  -1   4   4      287.82      299.06      5.50 o
   0   4   4       84.39       75.49      2.57 o
   1   4   4       40.19       35.22      2.50 o
   2   4   4       10.51       11.02      2.42 o
   3   4   4      382.17      380.52      8.44 o
   4   4   4       30.06       36.01      3.77 o
   5   4   4        3.59        0.00      3.71 o
   6   4   4       35.95       32.16      4.70 o
   7   4   4       12.35       11.76      5.28 o
   8   4   4       18.44       19.24      6.12 o
   9   4   4        0.68        2.17      6.66 o
 -11   5   4       47.78       49.16      8.27 o
 -10   5   4        0.52        3.04      6.31 o
  -9   5   4       43.88       51.31      7.38 o
  -8   5   4      312.18      299.75     10.43 o
  -7   5   4       84.11       87.80      4.94 o
  -6   5   4      806.51      756.52     12.53 o
  -5   5   4     1159.71     1178.95     22.24 o
  -4   5   4       56.66       71.24      3.50 o
  -3   5   4     3286.19     3380.63     37.59 o
  -2   5   4      279.29      310.73      6.10 o
  -1   5   4     1070.10     1036.82     12.05 o
   0   5   4     6160.87     6283.30     27.95 o
   1   5   4        3.20        1.46      1.91 o
   2   5   4     1059.42     1099.04     12.27 o
   3   5   4       40.33       36.09      3.31 o
   4   5   4      109.03      113.73      6.17 o
   5   5   4      100.64      110.81      6.24 o
   6   5   4        5.25        7.25      4.24 o
   7   5   4       55.99       66.33      6.11 o
   8   5   4        2.36        2.13      5.48 o
   9   5   4        5.42        0.00      6.91 o
 -11   6   4        3.64        2.58      8.18 o
 -10   6   4        9.62        7.05      6.23 o
  -9   6   4       23.86       19.77      5.16 o
  -8   6   4       27.19       18.11      4.21 o
  -7   6   4      188.57      182.40      6.76 o
  -6   6   4      252.40      270.17      6.91 o
  -5   6   4      130.32      140.42      4.80 o
  -4   6   4      273.03      270.28      6.49 o
  -3   6   4      125.71      134.05      3.43 o
  -2   6   4      163.15      198.27      4.48 o
  -1   6   4      212.22      181.73      4.58 o
   0   6   4     1389.72     1336.85     11.90 o
   1   6   4        9.25        9.36      2.09 o
   2   6   4       66.08       69.80      3.70 o
   3   6   4        0.78        0.00      2.66 o
   4   6   4      109.45      113.20      6.71 o
   5   6   4       16.25       18.12      3.70 o
   6   6   4        0.44        0.00      4.18 o
   7   6   4       20.43       17.99      4.95 o
   8   6   4        0.05        0.00      5.02 o
   9   6   4        5.17        6.37      6.73 o
 -10   7   4        5.38       10.26      6.52 o
  -9   7   4       62.19       55.36      6.01 o
  -8   7   4       40.24       44.48      4.28 o
  -7   7   4      461.93      464.01     11.49 o
  -6   7   4     1014.59      980.97     16.13 o
  -5   7   4      545.67      535.19     10.17 o
  -4   7   4      699.54      725.22     14.59 o
  -3   7   4      257.01      235.51      5.57 o
  -2   7   4     1915.20     1851.51     21.20 o
  -1   7   4     4232.40     4172.81     43.60 o
   0   7   4     1291.59     1275.42     15.29 o
   1   7   4      801.02      775.31     10.35 o
   2   7   4       81.84       92.08      4.13 o
   3   7   4       96.44       90.37      4.59 o
   4   7   4       56.36       51.25      4.21 o
   5   7   4       97.41      104.97      5.81 o
   6   7   4        2.56        2.25      4.95 o
   7   7   4        0.00        0.00      4.72 o
   8   7   4        0.05        4.55      5.13 o
   9   7   4        4.75        5.45      6.49 o
 -10   8   4        9.49       13.35      7.39 o
  -9   8   4        1.74        0.00      6.39 o
  -8   8   4      115.35      109.80      6.00 o
  -7   8   4        8.98       12.23      3.44 o
  -6   8   4      852.40      818.44     12.39 o
  -5   8   4      140.67      139.14      4.51 o
  -4   8   4      148.02      157.31      5.10 o
  -3   8   4       88.98       92.37      4.12 o
  -2   8   4        4.84        3.47      1.43 o
  -1   8   4      353.25      377.78      9.95 o
   0   8   4     1156.30     1225.88     14.35 o
   1   8   4       18.36       15.37      2.17 o
   2   8   4      229.19      244.82      6.43 o
   3   8   4      220.23      240.75      6.96 o
   4   8   4       79.39       72.98      4.62 o
   5   8   4      100.70       85.27      6.73 o
   6   8   4        7.88        2.45      4.96 o
   7   8   4       23.44       25.74      4.85 o
   8   8   4        1.33        0.00      5.28 o
 -10   9   4        0.10        4.20      6.94 o
  -9   9   4       31.65       16.61      6.17 o
  -8   9   4        8.07       10.32      3.96 o
  -7   9   4       53.13       51.09      4.35 o
  -6   9   4       22.41       26.02      2.87 o
  -5   9   4      198.26      198.40      5.70 o
  -4   9   4       18.78       22.46      3.28 o
  -3   9   4       32.32       26.11      2.94 o
  -2   9   4      165.45      156.81      5.79 o
  -1   9   4      179.79      202.23      5.37 o
   0   9   4       12.36       22.61      3.10 o
   1   9   4       19.04       20.88      2.25 o
   2   9   4        5.00        3.13      2.63 o
   3   9   4      109.78      112.26      5.51 o
   4   9   4      115.47      121.88      5.58 o
   5   9   4      179.76      148.48      7.69 o
   6   9   4       26.53       16.99      5.18 o
   7   9   4       57.98       48.84      5.88 o
   8   9   4        4.76        2.91      5.68 o
 -10  10   4        7.44        0.00      9.27 o
  -9  10   4       22.21       20.74      6.38 o
  -8  10   4       11.36       20.62      4.77 o
  -7  10   4       43.29       40.18      4.25 o
  -6  10   4      139.84      123.21      5.15 o
  -5  10   4       61.37       67.33      3.68 o
  -4  10   4        0.01        0.83      2.27 o
  -3  10   4       28.85       23.40      2.75 o
  -2  10   4        7.25       15.98      2.93 o
  -1  10   4        0.53        1.40      1.57 o
   0  10   4      282.99      269.92      9.10 o
   1  10   4      263.39      254.53      6.42 o
   2  10   4       31.31       35.58      3.65 o
   3  10   4       55.26       42.60      4.16 o
   4  10   4       17.51       15.36      4.77 o
   5  10   4      108.84      102.97      7.33 o
   6  10   4       66.35       65.40      6.54 o
   7  10   4        0.84        0.76      5.76 o
   8  10   4       29.05       34.47      7.16 o
  -9  11   4       28.08       20.49      7.75 o
  -8  11   4       63.69       49.50      6.83 o
  -7  11   4        0.14        0.00      4.78 o
  -6  11   4       28.95       32.29      4.25 o
  -5  11   4        0.24        0.00      3.03 o
  -4  11   4      187.85      195.00      6.95 o
  -3  11   4        0.02        2.44      3.31 o
  -2  11   4       75.04       79.94      4.81 o
  -1  11   4      140.32      133.98      5.77 o
   0  11   4        9.34        7.48      1.81 o
   1  11   4      214.43      190.68      7.64 o
   2  11   4      142.43      129.05      7.17 o
   3  11   4       14.98        8.16      2.68 o
   4  11   4       34.73       33.79      5.38 o
   5  11   4        4.45        0.28      5.04 o
   6  11   4        1.32        4.61      5.93 o
   7  11   4        3.42        5.91      6.83 o
   8  11   4       27.88       21.13      6.66 o
  -9  12   4        8.21        2.18      7.83 o
  -8  12   4      189.26      206.17     11.72 o
  -7  12   4        3.31        0.00      5.44 o
  -6  12   4       13.02        7.76      3.95 o
  -5  12   4        0.60        1.59      3.23 o
  -4  12   4       47.54       46.65      4.15 o
  -3  12   4       49.55       44.91      4.67 o
  -2  12   4        5.40        6.79      3.22 o
  -1  12   4        2.67        6.44      3.16 o
   0  12   4      150.85      163.20      6.60 o
   1  12   4      672.49      706.89     20.25 o
   2  12   4        6.56        4.83      4.72 o
   3  12   4       15.86       13.87      5.34 o
   4  12   4       19.66       22.07      5.32 o
   5  12   4        6.18        4.53      5.49 o
   6  12   4        6.26        1.40      5.99 o
   7  12   4       49.84       38.79      7.53 o
  -9  13   4        0.02        0.00      9.77 o
  -8  13   4        9.40       12.72      7.92 o
  -7  13   4       26.04       25.18      7.35 o
  -6  13   4      107.73      113.76      8.40 o
  -5  13   4       23.09       21.63      5.87 o
  -4  13   4       15.88       19.96      4.26 o
  -3  13   4      104.86      110.48      8.85 o
  -2  13   4        4.43        7.62      3.47 o
  -1  13   4       12.31       11.81      3.65 o
   0  13   4      239.95      272.49      8.60 o
   1  13   4      548.52      505.75     18.06 o
   2  13   4        3.30        4.04      4.59 o
   3  13   4        3.96        4.89      4.86 o
   4  13   4        1.52        0.00      5.08 o
   5  13   4        0.65        2.80      5.50 o
   6  13   4        5.44        0.00      5.85 o
   7  13   4        1.26        0.00      6.87 o
  -8  14   4       10.86        6.56      7.60 o
  -7  14   4        3.55        6.49      7.67 o
  -6  14   4       33.78       29.14      6.72 o
  -5  14   4        0.26        0.00      5.90 o
  -4  14   4        9.50        4.86      4.65 o
  -3  14   4       11.33       14.27      3.78 o
  -2  14   4       90.65       82.17      5.56 o
  -1  14   4        6.06        5.15      3.65 o
   0  14   4      133.26      148.66     10.32 o
   1  14   4        0.33        0.09      5.46 o
   2  14   4       68.62       69.02      5.72 o
   3  14   4        0.28        0.00      5.08 o
   4  14   4        3.58        2.02      5.67 o
   5  14   4        0.08        0.31      5.77 o
   6  14   4        2.53        0.97      6.19 o
  -8  15   4       41.01       40.51      7.70 o
  -7  15   4        0.05        0.00      7.18 o
  -6  15   4       62.33       70.85     11.33 o
  -5  15   4        9.32        4.71      6.14 o
  -4  15   4        1.71        0.00      4.84 o
  -3  15   4        0.10        2.83      3.91 o
  -2  15   4       57.26       67.96      5.86 o
  -1  15   4        7.10        8.60      3.92 o
   0  15   4       77.87       67.56      6.21 o
   1  15   4       30.08       33.99      5.16 o
   2  15   4       52.27       46.36      5.90 o
   3  15   4       15.82       17.52      5.29 o
   4  15   4       11.61       18.46      5.71 o
   5  15   4       15.28       14.24      6.28 o
   6  15   4       14.96       26.10      6.66 o
  -7  16   4       10.48       22.49      8.24 o
  -6  16   4       13.96       11.41      6.99 o
  -5  16   4        4.22        6.08      6.23 o
  -4  16   4       83.15       73.55      7.79 o
  -3  16   4       32.72       30.12      5.74 o
  -2  16   4        2.40        2.39      4.28 o
  -1  16   4        4.42        3.03      4.11 o
   0  16   4       13.89       21.48      4.82 o
   1  16   4       50.05       56.45      5.58 o
   2  16   4       16.76       17.41      5.15 o
   3  16   4        2.96        0.11      5.37 o
   4  16   4        3.63        7.33      5.72 o
   5  16   4       11.15        9.72      6.35 o
  -6  17   4        5.00        4.87      7.60 o
  -5  17   4        3.29        0.00      6.25 o
  -4  17   4       12.82        9.14      6.30 o
  -3  17   4       17.52       17.83      5.47 o
  -2  17   4        1.19        0.00      5.26 o
  -1  17   4        0.15        0.00      5.69 o
   0  17   4       81.51       74.68      7.97 o
   1  17   4        1.87        0.11      4.54 o
   2  17   4        3.37        2.54      7.98 o
   3  17   4        7.18        3.89      7.54 o
   4  17   4        0.41        1.55      6.58 o
  -5  18   4        5.87        6.41      6.63 o
  -4  18   4        0.07        0.00      5.61 o
  -3  18   4       20.20       24.15      6.22 o
  -2  18   4        6.23       10.85      6.55 o
  -1  18   4        0.03        1.26      8.09 o
   0  18   4        4.49        9.90      8.22 o
   1  18   4        0.06        1.68      8.63 o
   2  18   4        5.04        9.95      8.15 o
   3  18   4        0.69        0.00      8.71 o
  -4  19   4        1.69        5.80      7.91 o
  -3  19   4       10.90        3.31      9.36 o
  -2  19   4        3.35       15.17      9.10 o
  -1  19   4       17.77        4.59      9.60 o
   0  19   4        1.71        0.00      8.92 o
   1  19   4        5.63        4.59      8.73 o
   2  19   4        2.29        0.00      8.25 o
  -1  20   4        0.00        0.00      9.99 o
   0  20   4        0.53        1.81      7.90 o
 -11   1   5       32.33       32.41      7.23 o
 -10   1   5      122.69      118.17      9.15 o
  -9   1   5      259.88      239.63     14.64 o
  -8   1   5      212.38      212.96      9.90 o
  -7   1   5      175.32      155.82      8.55 o
  -6   1   5      146.62      131.84      6.47 o
  -5   1   5      381.66      344.98      7.63 o
  -4   1   5      424.76      418.77      9.04 o
  -3   1   5      509.26      494.59      9.34 o
  -2   1   5        7.90        4.18      1.19 o
  -1   1   5     2083.36     2122.35     18.22 o
   0   1   5       13.24       23.23      2.17 o
   1   1   5      215.48      210.26      5.81 o
   2   1   5      377.43      340.38      7.87 o
   3   1   5      412.14      422.13     11.15 o
   4   1   5        3.34        2.10      4.46 o
   5   1   5      474.72      497.27     13.61 o
   6   1   5      389.53      392.58     13.22 o
   7   1   5        0.82        0.00      5.87 o
   8   1   5        0.16        0.63      5.91 o
   9   1   5        0.83        0.00      6.38 o
 -11   2   5       13.70       12.53      6.39 o
 -10   2   5       41.22       34.58      6.10 o
  -9   2   5        7.58        8.40      5.53 o
  -8   2   5       49.23       50.02      6.09 o
  -7   2   5       87.27       81.73      6.08 o
  -6   2   5      506.28      508.35      9.42 o
  -5   2   5       60.21       61.15      3.18 o
  -4   2   5       10.13        9.67      1.52 o
  -3   2   5      245.48      226.10      5.72 o
  -2   2   5        0.16        0.00      0.89 o
  -1   2   5       82.90       90.09      3.42 o
   0   2   5       17.83       11.04      2.06 o
   1   2   5        0.02        0.00      2.11 o
   2   2   5      862.21      939.32     12.15 o
   3   2   5       28.66       28.03      3.92 o
   4   2   5        0.76        0.00      3.69 o
   5   2   5        0.16        4.75      4.86 o
   6   2   5      213.62      237.47     10.75 o
   7   2   5       17.32       14.86      5.82 o
   8   2   5        0.00        2.63      6.65 o
   9   2   5        6.46        6.12      6.30 o
 -11   3   5       21.58       13.33      6.91 o
 -10   3   5       37.59       33.24      6.49 o
  -9   3   5       15.19       12.53      5.53 o
  -8   3   5       64.81       64.90      6.45 o
  -7   3   5        0.46        1.23      1.89 o
  -6   3   5       17.35       18.15      1.79 o
  -5   3   5       67.83       66.97      3.50 o
  -4   3   5        0.38        0.49      1.36 o
  -3   3   5      852.20      893.37     11.47 o
  -2   3   5        0.05        0.12      2.15 o
  -1   3   5      224.67      222.75      4.81 o
   0   3   5       40.79       33.73      2.19 o
   1   3   5      531.49      543.72      8.19 o
   2   3   5      128.79      128.99      5.00 o
   3   3   5      140.34      119.09      5.54 o
   4   3   5        9.58        6.58      3.68 o
   5   3   5       75.23       89.68      6.14 o
   6   3   5       30.68       24.34      5.33 o
   7   3   5      219.84      240.20     11.31 o
   8   3   5       28.45       41.41      8.01 o
   9   3   5       31.77       37.39      6.72 o
 -11   4   5        3.23        1.66      7.18 o
 -10   4   5       24.67       20.25      5.88 o
  -9   4   5        0.26        0.00      5.00 o
  -8   4   5       24.67       23.48      6.42 o
  -7   4   5        1.56        5.91      2.22 o
  -6   4   5       58.64       46.85      2.88 o
  -5   4   5      311.21      325.74      7.08 o
  -4   4   5        0.54        0.00      1.54 o
  -3   4   5      792.01      840.83     12.26 o
  -2   4   5      791.28      811.90     10.60 o
  -1   4   5        6.46        8.91      2.07 o
   0   4   5      813.71      798.45     10.61 o
   1   4   5        0.02        0.81      2.15 o
   2   4   5      243.70      236.10      6.68 o
   3   4   5        0.98        0.00      3.08 o
   4   4   5       39.83       32.98      4.12 o
   5   4   5      127.73      119.69      6.64 o
   6   4   5      109.08      111.02      7.06 o
   7   4   5        3.21        3.74      5.66 o
   8   4   5        1.16        0.00      6.77 o
   9   4   5       12.21       14.66      7.31 o
 -11   5   5        0.57        0.00      8.00 o
 -10   5   5       29.22       24.94      6.03 o
  -9   5   5       16.45       12.93      5.37 o
  -8   5   5        0.35        0.00      4.89 o
  -7   5   5       93.78       88.84      4.76 o
  -6   5   5     1202.60     1136.55     25.16 o
  -5   5   5      123.35      121.89      4.73 o
  -4   5   5       95.05       84.44      3.77 o
  -3   5   5        1.66        0.00      2.58 o
  -2   5   5      306.37      354.50      7.92 o
  -1   5   5        0.27        0.00      1.87 o
   0   5   5     1528.64     1512.43     11.27 o
   1   5   5       32.71       36.41      2.94 o
   2   5   5        8.25        6.56      2.62 o
   3   5   5      238.92      272.03      8.65 o
   4   5   5       57.36       56.90      4.63 o
   5   5   5       10.21       12.11      4.44 o
   6   5   5      123.72      115.54      7.17 o
   7   5   5        0.36        1.00      4.68 o
   8   5   5        0.03        1.79      6.41 o
 -10   6   5        7.30        7.72      6.59 o
  -9   6   5       47.51       54.56      6.35 o
  -8   6   5       11.33        9.64      4.68 o
  -7   6   5      369.46      360.22      8.84 o
  -6   6   5      179.93      162.16      7.18 o
  -5   6   5      143.05      146.16      5.30 o
  -4   6   5       12.15       11.34      1.57 o
  -3   6   5       56.82       57.10      3.53 o
  -2   6   5        6.56        3.47      1.61 o
  -1   6   5     3177.96     3294.94     24.35 o
   0   6   5       26.33       21.39      2.33 o
   1   6   5       59.48       78.70      4.21 o
   2   6   5       27.96       29.94      3.15 o
   3   6   5        1.73        0.00      3.05 o
   4   6   5        2.24        2.03      3.49 o
   5   6   5       19.97       18.74      4.16 o
   6   6   5        0.53        0.00      4.61 o
   7   6   5        2.91        0.60      5.66 o
   8   6   5        3.62        5.75      6.44 o
 -10   7   5       75.01       79.34     10.49 o
  -9   7   5        0.79        2.42      5.59 o
  -8   7   5       94.71       94.85      7.70 o
  -7   7   5       75.48       72.60      5.36 o
  -6   7   5        9.87        7.87      2.69 o
  -5   7   5       82.69       69.42      4.05 o
  -4   7   5       28.87       29.80      2.43 o
  -3   7   5      149.17      154.62      6.35 o
  -2   7   5      952.84      970.63     13.29 o
  -1   7   5      974.10      940.09     15.67 o
   0   7   5      402.79      441.03      7.41 o
   1   7   5        0.07        0.00      2.21 o
   2   7   5      317.88      329.49      8.55 o
   3   7   5        4.28        5.98      2.91 o
   4   7   5      108.33      104.69      5.72 o
   5   7   5      124.64      104.49      6.22 o
   6   7   5       13.86       17.08      5.69 o
   7   7   5       15.47       14.50      5.57 o
   8   7   5        0.58        0.00      5.68 o
 -10   8   5        0.28        2.81      7.85 o
  -9   8   5       19.81        8.18      5.78 o
  -8   8   5       82.28       77.71      7.59 o
  -7   8   5       26.09       21.75      3.81 o
  -6   8   5        9.38        6.92      2.74 o
  -5   8   5        8.99       12.29      2.61 o
  -4   8   5        2.06        0.01      2.07 o
  -3   8   5       48.96       44.36      2.69 o
  -2   8   5      514.80      481.64      9.73 o
  -1   8   5       23.22       22.52      2.54 o
   0   8   5      442.50      467.14      9.45 o
   1   8   5       10.66       13.47      2.45 o
   2   8   5       40.04       34.99      3.32 o
   3   8   5       62.91       52.67      4.38 o
   4   8   5       93.94       89.34      5.29 o
   5   8   5        6.64        0.67      4.12 o
   6   8   5       24.32       11.64      5.69 o
   7   8   5        2.49        0.00      5.98 o
   8   8   5        0.02        0.30      6.08 o
 -10   9   5       99.45       92.51     10.34 o
  -9   9   5        3.90        9.32      7.73 o
  -8   9   5        7.87       16.92      5.30 o
  -7   9   5      229.20      238.19      8.30 o
  -6   9   5       56.90       60.51      4.10 o
  -5   9   5        0.75        0.00      2.81 o
  -4   9   5      363.80      362.11      9.56 o
  -3   9   5      337.11      330.30      9.83 o
  -2   9   5      224.42      220.59      7.89 o
  -1   9   5       33.16       32.96      2.71 o
   0   9   5      352.96      377.53      8.85 o
   1   9   5      657.52      659.00     12.35 o
   2   9   5      133.52      137.25      5.45 o
   3   9   5      349.08      376.12      9.30 o
   4   9   5      118.29      131.24      6.28 o
   5   9   5        3.13        0.00      4.83 o
   6   9   5       26.02       28.59      5.86 o
   7   9   5       21.25       20.62      5.73 o
   8   9   5        2.50        2.25      6.05 o
  -9  10   5       41.84       22.77     10.63 o
  -8  10   5       59.40       60.66     10.42 o
  -7  10   5        0.01        0.66      6.55 o
  -6  10   5        0.46        0.00      3.16 o
  -5  10   5       61.23       58.95      4.38 o
  -4  10   5        1.94        1.38      2.27 o
  -3  10   5       13.11        7.44      2.80 o
  -2  10   5      222.32      210.03      9.19 o
  -1  10   5        1.73        3.84      2.05 o
   0  10   5        6.36        5.16      4.41 o
   1  10   5      688.42      663.06     17.23 o
   2  10   5        1.23        4.55      3.36 o
   3  10   5       21.51       18.30      3.90 o
   4  10   5       24.57       16.20      5.39 o
   5  10   5       17.71        9.87      4.74 o
   6  10   5        6.38        8.42      5.20 o
   7  10   5        6.38        6.30      6.59 o
  -9  11   5        5.16        0.97      9.34 o
  -8  11   5      265.61      320.92     24.98 o
  -7  11   5       15.02       11.92      6.65 o
  -6  11   5       79.55       71.19      5.33 o
  -5  11   5      130.77      134.53      8.70 o
  -4  11   5       80.44       80.88      7.89 o
  -3  11   5      204.79      213.76      9.93 o
  -2  11   5       30.60       30.33      3.71 o
  -1  11   5       75.14       77.10      4.86 o
   0  11   5        0.04        0.00      2.75 o
   1  11   5        9.15       12.11      3.47 o
   2  11   5     1061.18     1013.88     16.65 o
   3  11   5        0.10        0.31      3.36 o
   4  11   5       54.01       56.35      6.34 o
   5  11   5        1.71        0.74      5.64 o
   6  11   5        0.44        0.00      6.29 o
   7  11   5        5.69        9.65      7.18 o
  -9  12   5       26.10       27.66      9.25 o
  -8  12   5       42.36       46.80      9.72 o
  -7  12   5        8.96        8.36      6.86 o
  -6  12   5       11.56        4.86      5.63 o
  -5  12   5       16.65       17.82      4.48 o
  -4  12   5       95.80       81.20      7.20 o
  -3  12   5       18.66       15.15      3.58 o
  -2  12   5        7.20        8.95      3.25 o
  -1  12   5       94.52       84.68      5.53 o
   0  12   5       43.49       45.00      4.24 o
   1  12   5        1.72        0.67      3.08 o
   2  12   5       18.22       28.29      3.89 o
   3  12   5       63.34       54.60      6.15 o
   4  12   5       41.49       43.31      6.19 o
   5  12   5        0.02        0.00      5.31 o
   6  12   5        0.65        0.42      6.41 o
   7  12   5       17.43       16.54      7.01 o
  -8  13   5        5.42        5.21      8.80 o
  -7  13   5       13.05        9.49      7.31 o
  -6  13   5       16.71       11.08      5.99 o
  -5  13   5        0.19        0.00      5.65 o
  -4  13   5       35.63       31.41      5.48 o
  -3  13   5      275.40      259.65     10.50 o
  -2  13   5       84.67       96.73      7.22 o
  -1  13   5       17.69       21.58      3.59 o
   0  13   5      117.44      106.59      5.95 o
   1  13   5      191.80      204.42     10.35 o
   2  13   5        0.01        1.19      4.37 o
   3  13   5        7.19        6.49      5.34 o
   4  13   5        9.91        8.12      5.19 o
   5  13   5       11.26        8.16      5.61 o
   6  13   5        0.54        1.97      6.08 o
  -8  14   5        0.01        7.46      9.44 o
  -7  14   5        5.38        5.68      9.46 o
  -6  14   5        9.87        2.92      6.31 o
  -5  14   5        8.79        6.65      6.38 o
  -4  14   5      358.24      297.42     12.67 o
  -3  14   5        1.14        0.00      5.06 o
  -2  14   5       12.76       12.64      5.34 o
  -1  14   5        2.38        5.09      5.15 o
   0  14   5        1.22        1.32      3.58 o
   1  14   5       15.44       19.16      6.02 o
   2  14   5       24.60       22.02      5.00 o
   3  14   5        3.00        4.41      5.64 o
   4  14   5        4.68        3.53      5.55 o
   5  14   5        5.57       13.48      5.98 o
   6  14   5        1.12        0.00      6.95 o
  -7  15   5       42.02       48.42     10.63 o
  -6  15   5        0.39        0.00      8.31 o
  -5  15   5        6.30        4.78      6.16 o
  -4  15   5       24.66       28.59      6.79 o
  -3  15   5      107.61      100.36      7.70 o
  -2  15   5       11.47        9.24      5.30 o
  -1  15   5        4.54        6.03      5.45 o
   0  15   5        1.32        0.74      6.29 o
   1  15   5        6.19        5.50      5.97 o
   2  15   5        1.83        1.05      5.68 o
   3  15   5        1.22        2.28      5.62 o
   4  15   5        1.42        1.46      5.67 o
   5  15   5        0.73        0.00      6.25 o
  -6  16   5       22.01       18.95      8.31 o
  -5  16   5       33.87       37.21      7.21 o
  -4  16   5        0.29        0.00      5.64 o
  -3  16   5       78.49       81.25      8.15 o
  -2  16   5       12.03       14.66      5.85 o
  -1  16   5       37.24       35.82      6.98 o
   0  16   5        5.32        4.47      6.76 o
   1  16   5        4.11        2.00      5.93 o
   2  16   5        0.06        1.51      5.72 o
   3  16   5       21.98       23.35      5.60 o
   4  16   5        7.01       11.18      5.72 o
  -6  17   5        2.57        8.86      7.33 o
  -5  17   5       15.66       18.45      7.03 o
  -4  17   5        1.60        2.04      6.21 o
  -3  17   5       46.43       53.38      6.83 o
  -2  17   5        0.15        1.69      5.67 o
  -1  17   5       69.55       64.95      8.18 o
   0  17   5       11.01       18.78      6.22 o
   1  17   5       35.11       37.53      6.70 o
   2  17   5       16.23       12.84      7.62 o
   3  17   5        4.26       11.25      7.99 o
  -4  18   5        1.57        0.00      6.15 o
  -3  18   5        8.69        6.15      6.48 o
  -2  18   5       11.41        9.67      7.23 o
  -1  18   5       10.81       14.07      7.45 o
   0  18   5       34.10       42.15      6.80 o
   1  18   5        0.08        0.00      7.70 o
   2  18   5        1.30        2.80      8.98 o
  -3  19   5       26.95       34.79      9.58 o
  -2  19   5        3.07        1.44      9.56 o
  -1  19   5       37.03       34.33     18.87 o
   0  19   5       20.92       37.97      8.16 o
 -11   0   6       49.14       54.58     10.47 o
 -10   0   6        3.36       10.88      8.21 o
  -9   0   6       20.46       17.07      7.63 o
  -8   0   6      349.28      379.44     17.01 o
  -7   0   6       52.30       56.93     10.23 o
  -6   0   6      149.91      143.66      7.73 o
  -5   0   6      412.22      433.19     10.96 o
  -4   0   6      268.72      271.25     11.48 o
  -3   0   6      489.97      542.39     31.09 o
  -2   0   6      358.08      349.02     11.13 o
  -1   0   6      114.38      108.44      7.13 o
   0   0   6        0.77        0.83      3.28 o
   1   0   6       65.27       70.44      6.02 o
   2   0   6        0.22        1.34      4.58 o
   3   0   6      732.79      750.73     31.17 o
   4   0   6       29.23       25.70      7.67 o
   5   0   6        2.35        0.00      7.48 o
   6   0   6       75.70       86.53     10.40 o
   7   0   6        4.10        4.84      7.83 o
   8   0   6        0.88        0.00      8.00 o
 -11   1   6       12.53        8.79      6.18 o
 -10   1   6        5.70        2.62      5.39 o
  -9   1   6        0.08        0.00      5.10 o
  -8   1   6       12.29       12.50      4.66 o
  -7   1   6        6.39        8.37      3.61 o
  -6   1   6       62.22       59.42      3.57 o
  -5   1   6        0.02        0.00      2.05 o
  -4   1   6       64.72       53.78      4.55 o
  -3   1   6      342.23      363.20      7.10 o
  -2   1   6      103.87      117.39      4.08 o
  -1   1   6      168.26      155.64      5.41 o
   0   1   6       99.87      115.49      4.54 o
   1   1   6       16.92       16.36      2.87 o
   2   1   6     1396.57     1469.03     17.86 o
   3   1   6        1.63        5.23      3.96 o
   4   1   6       91.21       94.79      7.03 o
   5   1   6       22.23       16.25      5.37 o
   6   1   6        3.61        6.98      5.65 o
   7   1   6       12.50       14.28      5.54 o
   8   1   6        4.26        3.09      6.02 o
 -11   2   6        6.71       10.30      7.55 o
 -10   2   6        8.82       10.13      5.17 o
  -9   2   6      117.42      129.50      8.52 o
  -8   2   6       81.38       91.00      6.82 o
  -7   2   6      157.77      148.89      7.85 o
  -6   2   6       62.31       67.17      3.39 o
  -5   2   6       15.81       16.63      2.33 o
  -4   2   6      177.66      185.62      5.31 o
  -3   2   6       10.78       10.80      1.76 o
  -2   2   6      765.42      821.29     17.42 o
  -1   2   6      199.04      210.01      5.54 o
   0   2   6        1.11        0.00      2.20 o
   1   2   6       52.91       48.30      3.30 o
   2   2   6       14.27       19.62      3.27 o
   3   2   6       95.65       87.24      5.74 o
   4   2   6      130.03      145.21      7.76 o
   5   2   6        1.81        4.13      5.06 o
   6   2   6       44.39       47.69      7.22 o
   7   2   6       10.91        5.52      5.97 o
   8   2   6       15.29       12.83      6.08 o
 -11   3   6       26.63       22.66      7.83 o
 -10   3   6       15.84       22.19      6.81 o
  -9   3   6       13.23       16.71      5.05 o
  -8   3   6       84.70       85.98      6.76 o
  -7   3   6      870.75      917.47     18.04 o
  -6   3   6        8.89        5.85      2.29 o
  -5   3   6      530.92      557.17      7.72 o
  -4   3   6       53.62       47.07      3.41 o
  -3   3   6       19.27       16.16      1.98 o
  -2   3   6      855.72      896.50     13.94 o
  -1   3   6      146.70      149.28      6.19 o
   0   3   6      459.61      450.52      7.86 o
   1   3   6      276.48      277.82      6.54 o
   2   3   6      339.19      349.68      8.31 o
   3   3   6       25.27       20.17      3.61 o
   4   3   6      295.81      314.70     10.14 o
   5   3   6       28.77       18.62      5.12 o
   6   3   6      117.85      129.10      8.66 o
   7   3   6      117.96      109.32      8.79 o
   8   3   6       17.04       21.20      7.18 o
 -10   4   6       48.22       47.50      7.42 o
  -9   4   6       15.77       10.62      5.58 o
  -8   4   6      121.09      121.73      7.70 o
  -7   4   6      288.95      278.11      8.50 o
  -6   4   6      667.47      664.68     17.54 o
  -5   4   6      134.67      132.45      4.28 o
  -4   4   6      179.15      160.61      7.47 o
  -3   4   6        4.62        4.69      2.78 o
  -2   4   6       17.71       18.43      3.01 o
  -1   4   6      545.51      580.74     10.37 o
   0   4   6        6.14        7.16      1.70 o
   1   4   6        1.36        1.92      2.54 o
   2   4   6      146.06      150.66      5.86 o
   3   4   6      123.42      116.01      5.82 o
   4   4   6        8.12       12.33      4.41 o
   5   4   6       10.66        9.25      4.78 o
   6   4   6      311.13      317.64     11.91 o
   7   4   6       76.16       80.64      7.59 o
   8   4   6        0.54        3.87      6.75 o
 -10   5   6       16.64       16.90      6.62 o
  -9   5   6        9.34        5.31      6.42 o
  -8   5   6        6.96        2.27      5.32 o
  -7   5   6      337.65      339.32      9.42 o
  -6   5   6      269.55      279.18     10.91 o
  -5   5   6      665.77      690.87     12.21 o
  -4   5   6      681.09      705.55     26.58 o
  -3   5   6      114.90      118.71      5.40 o
  -2   5   6      351.14      346.78      8.07 o
  -1   5   6      182.36      165.77      5.31 o
   0   5   6      257.11      260.26      6.32 o
   1   5   6      269.11      270.75      6.86 o
   2   5   6      322.07      326.03      8.16 o
   3   5   6      102.85      110.46      5.84 o
   4   5   6      332.90      329.19     12.77 o
   5   5   6      119.61      129.43      7.56 o
   6   5   6      290.75      336.55     11.33 o
   7   5   6       17.70       19.17      6.80 o
   8   5   6        9.49        7.34      7.23 o
 -10   6   6        9.78       11.87      6.56 o
  -9   6   6       16.41       16.77      6.21 o
  -8   6   6       19.87       14.07      5.44 o
  -7   6   6      160.29      163.18     10.62 o
  -6   6   6      100.89      107.15      5.91 o
  -5   6   6       11.75       17.20      3.80 o
  -4   6   6       34.76       35.94      3.86 o
  -3   6   6       43.27       47.47      4.07 o
  -2   6   6       59.42       50.87      3.14 o
  -1   6   6       14.01       13.06      2.39 o
   0   6   6        5.85       16.00      2.24 o
   1   6   6        0.89        0.00      2.57 o
   2   6   6        1.43        1.14      3.05 o
   3   6   6       10.02       16.04      3.70 o
   4   6   6       56.03       47.81      4.86 o
   5   6   6        3.23        9.54      4.85 o
   6   6   6        0.46        0.00      5.18 o
   7   6   6        2.94        2.65      6.13 o
   8   6   6        4.36        5.81      7.24 o
 -10   7   6       10.05       11.44      6.68 o
  -9   7   6        1.91        2.18      5.82 o
  -8   7   6       70.66       63.88      6.93 o
  -7   7   6       51.92       49.05      6.08 o
  -6   7   6       71.81       78.70      7.35 o
  -5   7   6      293.39      299.61      8.81 o
  -4   7   6       40.85       37.49      4.36 o
  -3   7   6       18.41       13.81      3.40 o
  -2   7   6        3.15        2.25      1.10 o
  -1   7   6        3.30        2.45      1.65 o
   0   7   6      279.51      264.66      5.08 o
   1   7   6        1.96        0.00      2.66 o
   2   7   6       20.13       17.53      3.19 o
   3   7   6        5.01        2.44      3.42 o
   4   7   6        1.65        2.13      3.87 o
   5   7   6      289.62      249.69      9.38 o
   6   7   6        6.85        6.71      6.15 o
   7   7   6        7.64       11.25      5.98 o
 -10   8   6        8.73        1.91      7.54 o
  -9   8   6       26.66       21.82      6.13 o
  -8   8   6        1.43        2.57      4.89 o
  -7   8   6       34.85       41.32      5.13 o
  -6   8   6      170.66      178.48      6.90 o
  -5   8   6       14.31       12.83      3.95 o
  -4   8   6        3.03        3.00      3.46 o
  -3   8   6       77.47       81.79      5.17 o
  -2   8   6      536.32      565.37     20.89 o
  -1   8   6      166.83      156.90      6.83 o
   0   8   6      273.03      249.60      6.64 o
   1   8   6       13.93       10.97      2.85 o
   2   8   6        8.08        3.32      2.98 o
   3   8   6       22.53       16.96      3.64 o
   4   8   6        4.93        6.80      3.88 o
   5   8   6       24.80       29.17      5.61 o
   6   8   6       68.08       44.51      7.29 o
   7   8   6        0.01        0.00      6.04 o
  -9   9   6        9.54        2.67      9.12 o
  -8   9   6        7.12        7.34      4.69 o
  -7   9   6        1.24        0.87      3.86 o
  -6   9   6        3.07        2.64      4.18 o
  -5   9   6       12.08        7.88      3.86 o
  -4   9   6        3.90        6.92      3.60 o
  -3   9   6       31.97       45.34      4.53 o
  -2   9   6        3.16        0.94      3.63 o
  -1   9   6     1062.18      987.26     24.31 o
   0   9   6      660.45      657.95     11.85 o
   1   9   6      811.43      745.79     15.69 o
   2   9   6        9.10        2.45      3.60 o
   3   9   6       20.47       13.35      3.40 o
   4   9   6        0.85        2.20      3.86 o
   5   9   6       27.55       21.43      5.44 o
   6   9   6        9.80        5.78      5.73 o
   7   9   6        6.31        0.00      6.11 o
  -9  10   6       27.59       28.98      9.07 o
  -8  10   6        0.01        1.39      6.06 o
  -7  10   6       91.18      111.50      8.35 o
  -6  10   6        5.21        4.78      4.99 o
  -5  10   6       27.14       25.13      5.45 o
  -4  10   6        0.12        0.74      3.52 o
  -3  10   6      266.27      235.52      9.56 o
  -2  10   6       10.34        7.04      3.51 o
  -1  10   6      849.03      818.72     17.07 o
   0  10   6        0.01        0.34      2.07 o
   1  10   6      248.28      261.57     11.68 o
   2  10   6       20.92       26.25      3.67 o
   3  10   6       27.64       25.82      3.98 o
   4  10   6       11.73        1.70      5.69 o
   5  10   6        1.56        1.14      6.14 o
   6  10   6        1.46        0.00      5.61 o
  -9  11   6       54.90       38.13     10.17 o
  -8  11   6      117.30      122.39     15.58 o
  -7  11   6        5.64       13.84      8.68 o
  -6  11   6      112.21      112.54      8.47 o
  -5  11   6       12.74       16.07      5.11 o
  -4  11   6       36.34       20.21      5.43 o
  -3  11   6      128.35      152.42      8.42 o
  -2  11   6       17.95       20.14      5.14 o
  -1  11   6        6.09        0.00      5.30 o
   0  11   6      245.13      254.77     10.37 o
   1  11   6       42.21       24.85      3.59 o
   2  11   6        0.07        3.85      3.28 o
   3  11   6        9.36        1.72      4.81 o
   4  11   6       11.12       11.45      5.53 o
   5  11   6        5.22        0.00      6.08 o
   6  11   6       14.02       14.54      6.29 o
  -8  12   6        0.45        4.34      8.03 o
  -7  12   6       18.72       19.20      8.50 o
  -6  12   6       24.49       21.77      7.19 o
  -5  12   6       13.64        8.44      5.40 o
  -4  12   6       13.11       14.30      5.46 o
  -3  12   6        0.04        6.70      5.06 o
  -2  12   6        7.96        8.60      4.99 o
  -1  12   6       45.05       32.35      5.47 o
   0  12   6        5.39        6.21      4.96 o
   1  12   6      112.01      100.69      5.63 o
   2  12   6       25.32       19.37      3.80 o
   3  12   6       24.94       15.97      5.39 o
   4  12   6       31.37       40.51      6.28 o
   5  12   6        3.11        3.24      6.06 o
   6  12   6        0.43        6.26      6.75 o
  -8  13   6       43.97       50.61     12.93 o
  -7  13   6        4.39        0.00      8.86 o
  -6  13   6       32.41       35.63      7.92 o
  -5  13   6       53.55       67.77      7.33 o
  -4  13   6      123.11      153.17      8.88 o
  -3  13   6       15.57        9.96      5.24 o
  -2  13   6      119.01      146.92      8.87 o
  -1  13   6        0.02        0.00      5.17 o
   0  13   6       17.05       20.73      5.00 o
   1  13   6       49.45       61.82      7.36 o
   2  13   6        0.77        0.00      4.31 o
   3  13   6        0.22        0.00      5.43 o
   4  13   6        8.36       16.32      5.39 o
   5  13   6        1.01        3.66      6.42 o
  -7  14   6       22.56       37.78      9.93 o
  -6  14   6       40.67       29.99      7.75 o
  -5  14   6        0.55        0.00      5.82 o
  -4  14   6       18.65       24.01      5.69 o
  -3  14   6        1.13        2.16      5.22 o
  -2  14   6        6.20        8.23      5.43 o
  -1  14   6        6.93        9.43      5.42 o
   0  14   6       21.26       17.20      6.32 o
   1  14   6        0.46        0.00      5.88 o
   2  14   6        5.76        5.33      4.81 o
   3  14   6       11.55        9.36      5.20 o
   4  14   6        1.60        0.00      5.42 o
   5  14   6        0.15        0.89      6.82 o
  -7  15   6        6.32       11.83     10.53 o
  -6  15   6       16.11       21.31      8.11 o
  -5  15   6       46.91       43.17      6.87 o
  -4  15   6       37.65       35.29      7.21 o
  -3  15   6       22.95       34.42      6.07 o
  -2  15   6       34.15       33.71      6.08 o
  -1  15   6        2.21        2.14      5.50 o
   0  15   6       57.93       66.43      7.43 o
   1  15   6       16.94       18.97      5.95 o
   2  15   6        0.01        2.27      6.51 o
   3  15   6        1.23        0.55      7.28 o
   4  15   6       51.94       59.71      6.98 o
  -6  16   6        0.21        4.40      8.17 o
  -5  16   6        0.02        0.22      5.86 o
  -4  16   6        2.18        0.00      5.96 o
  -3  16   6        4.58        3.72      5.69 o
  -2  16   6       40.48       47.51      6.55 o
  -1  16   6        4.34        0.59      6.96 o
   0  16   6       28.76       29.20      6.88 o
   1  16   6       14.84       16.52      6.50 o
   2  16   6        1.33        0.00      7.01 o
   3  16   6        2.54        0.00      7.32 o
  -5  17   6       15.46       14.35      6.25 o
  -4  17   6        5.78        6.29      6.55 o
  -3  17   6        8.37        3.24      6.83 o
  -2  17   6        0.45        6.81      6.40 o
  -1  17   6        4.23        0.00      7.75 o
   0  17   6        1.36        3.20      6.61 o
   1  17   6        0.56        0.00      6.71 o
   2  17   6        4.19        1.63      6.82 o
  -3  18   6        0.99        6.65      8.31 o
  -2  18   6        1.73        7.03      7.69 o
  -1  18   6        4.57        6.07      7.98 o
   0  18   6        0.01        5.27      7.82 o
 -10   1   7       20.09       15.06      6.45 o
  -9   1   7        0.31        0.00      5.56 o
  -8   1   7      127.57      137.36      7.75 o
  -7   1   7        1.32        1.21      3.80 o
  -6   1   7       17.83       18.58      2.46 o
  -5   1   7      192.16      188.28      8.84 o
  -4   1   7       42.27       35.05      4.99 o
  -3   1   7     1643.07     1774.44     28.84 o
  -2   1   7       14.67       15.07      2.73 o
  -1   1   7      223.46      246.66      6.59 o
   0   1   7      112.02      109.97      4.94 o
   1   1   7      129.52      132.65      5.94 o
   2   1   7       57.30       52.18      4.99 o
   3   1   7      316.14      321.02     10.72 o
   4   1   7       47.58       45.86      5.59 o
   5   1   7       90.26       98.80      7.72 o
   6   1   7       10.05       14.65      5.79 o
   7   1   7        0.06        0.00      6.38 o
 -10   2   7       36.77       46.51     10.05 o
  -9   2   7        6.13       11.10      5.93 o
  -8   2   7        2.74        7.07      5.24 o
  -7   2   7       20.15       22.80      5.25 o
  -6   2   7       14.44       16.07      2.51 o
  -5   2   7       32.34       33.35      4.20 o
  -4   2   7       20.39       23.53      2.52 o
  -3   2   7       66.10       69.11      3.81 o
  -2   2   7      169.37      171.58      4.58 o
  -1   2   7        4.50        1.99      2.20 o
   0   2   7        0.01        1.08      2.45 o
   1   2   7        5.90        5.12      2.87 o
   2   2   7       20.77       20.63      3.73 o
   3   2   7        2.17        2.01      4.77 o
   4   2   7       20.59       24.15      4.92 o
   5   2   7       22.58       15.90      5.24 o
   6   2   7        2.41        0.00      5.85 o
   7   2   7       14.12        7.41      6.95 o
 -10   3   7        7.40        5.38      6.72 o
  -9   3   7       62.81       61.68      7.25 o
  -8   3   7       38.89       39.35      6.28 o
  -7   3   7      310.44      309.46     11.87 o
  -6   3   7        2.07        3.24      2.98 o
  -5   3   7        4.79        3.99      3.48 o
  -4   3   7       29.19       30.30      2.97 o
  -3   3   7       15.97       13.22      1.82 o
  -2   3   7       78.33       91.78      4.97 o
  -1   3   7      100.37       87.73      3.86 o
   0   3   7       14.57       14.05      2.64 o
   1   3   7      168.27      179.51      7.02 o
   2   3   7       36.24       34.28      3.89 o
   3   3   7       23.22       20.45      4.15 o
   4   3   7       24.16       23.35      4.72 o
   5   3   7        7.29        2.75      5.71 o
   6   3   7       25.88       22.95      7.22 o
   7   3   7       18.84       15.88      6.65 o
 -10   4   7       98.27       95.33      9.74 o
  -9   4   7       22.28       24.27      6.44 o
  -8   4   7      163.46      165.06      9.64 o
  -7   4   7      268.11      262.27     11.06 o
  -6   4   7      131.13      122.51      7.70 o
  -5   4   7       24.79       24.44      4.04 o
  -4   4   7       85.28       81.64      4.87 o
  -3   4   7       61.57       59.33      3.97 o
  -2   4   7       88.95       94.06      5.07 o
  -1   4   7       27.99       31.24      2.51 o
   0   4   7        0.75        0.00      2.42 o
   1   4   7       30.20       31.02      3.33 o
   2   4   7      163.86      159.37      9.04 o
   3   4   7        0.06        0.00      4.04 o
   4   4   7       35.66       37.53      5.24 o
   5   4   7        7.68        9.04      4.82 o
   6   4   7       91.97       91.34      7.99 o
   7   4   7        0.21        0.01      6.34 o
 -10   5   7        1.69        9.49      6.79 o
  -9   5   7        0.32        5.35      5.88 o
  -8   5   7       30.38       25.41      5.74 o
  -7   5   7       55.81       52.87      6.37 o
  -6   5   7      112.84      100.67      6.33 o
  -5   5   7       39.49       39.76      4.47 o
  -4   5   7        0.81        0.16      3.24 o
  -3   5   7        9.19        8.21      3.14 o
  -2   5   7       46.50       44.77      3.52 o
  -1   5   7        1.05        0.00      2.67 o
   0   5   7       57.17       60.73      3.59 o
   1   5   7        5.75        4.32      2.97 o
   2   5   7       40.09       32.94      4.07 o
   3   5   7        2.15        0.00      3.86 o
   4   5   7       32.64       25.25      4.73 o
   5   5   7       85.33       88.43      6.61 o
   6   5   7       52.42       52.87      6.58 o
   7   5   7        0.62        0.00      7.26 o
 -10   6   7       60.17       65.67      7.84 o
  -9   6   7        0.51        0.00      5.74 o
  -8   6   7       85.71       77.98      7.32 o
  -7   6   7       46.24       52.35      6.19 o
  -6   6   7       15.84       10.90      4.02 o
  -5   6   7        0.03        0.95      3.86 o
  -4   6   7       77.28       78.46      6.63 o
  -3   6   7       11.31        8.09      3.31 o
  -2   6   7       24.64       23.51      3.01 o
  -1   6   7       71.01       64.43      4.13 o
   0   6   7      211.54      201.31      5.68 o
   1   6   7      263.43      274.55      7.64 o
   2   6   7       47.13       37.04      4.07 o
   3   6   7        0.82        1.76      3.82 o
   4   6   7        0.06        1.36      4.38 o
   5   6   7      110.59       97.76      7.29 o
   6   6   7       17.14       13.62      6.24 o
   7   6   7       43.89       48.15      7.68 o
 -10   7   7       11.27        6.49      6.15 o
  -9   7   7        3.28        7.32      5.48 o
  -8   7   7       27.71       33.49      6.26 o
  -7   7   7        9.76       24.12      4.69 o
  -6   7   7      277.89      289.87     10.10 o
  -5   7   7      134.84      145.22      6.96 o
  -4   7   7       45.44       54.42      4.77 o
  -3   7   7      395.49      411.44      9.79 o
  -2   7   7        5.41       10.29      3.83 o
  -1   7   7       74.83       72.59      5.52 o
   0   7   7       83.94      102.60      4.41 o
   1   7   7      798.87      829.34     13.80 o
   2   7   7        8.61        6.56      3.32 o
   3   7   7       80.41       80.10      5.41 o
   4   7   7       10.87       12.23      4.47 o
   5   7   7        0.54        0.00      5.17 o
   6   7   7       31.09       30.37      6.03 o
  -9   8   7        9.46        6.67      5.09 o
  -8   8   7       22.10       16.95      5.53 o
  -7   8   7        3.69        0.00      4.63 o
  -6   8   7        0.55        0.00      3.78 o
  -5   8   7       41.31       33.08      6.45 o
  -4   8   7      240.54      243.90      9.25 o
  -3   8   7       38.59       42.26      4.28 o
  -2   8   7      332.98      322.01      9.26 o
  -1   8   7      243.31      233.55      8.36 o
   0   8   7      387.24      344.23      8.54 o
   1   8   7      181.96      177.83      7.38 o
   2   8   7       14.26       10.60      3.83 o
   3   8   7       12.14       11.30      4.22 o
   4   8   7        0.84        0.00      4.70 o
   5   8   7        5.05        6.03      5.60 o
   6   8   7        1.01        8.02      6.74 o
  -9   9   7        1.27        3.05      6.55 o
  -8   9   7       48.71       50.82      6.42 o
  -7   9   7       51.66       63.03      6.92 o
  -6   9   7        8.85       10.59      4.52 o
  -5   9   7      109.99      122.23      7.04 o
  -4   9   7       90.31       87.15      7.94 o
  -3   9   7      116.13      121.23      6.66 o
  -2   9   7      317.05      328.41      9.50 o
  -1   9   7      364.89      374.49     10.30 o
   0   9   7       24.04       28.26      5.33 o
   1   9   7       19.10       15.12      3.44 o
   2   9   7      140.04      157.61      7.13 o
   3   9   7       17.11       12.39      4.02 o
   4   9   7        1.42        3.65      5.85 o
   5   9   7        5.48        5.35      6.42 o
   6   9   7        2.77        0.00      6.68 o
  -9  10   7        2.43        0.00      8.75 o
  -8  10   7        9.20        1.53     13.38 o
  -7  10   7        4.09        9.16      6.91 o
  -6  10   7       15.08       12.74      5.84 o
  -5  10   7        0.32        0.00      5.34 o
  -4  10   7       16.48       14.36      4.84 o
  -3  10   7      137.30      135.76      8.35 o
  -2  10   7      240.48      231.35     10.03 o
  -1  10   7        2.31        2.91      4.86 o
   0  10   7        0.24        0.00      4.89 o
   1  10   7      217.39      205.91      7.44 o
   2  10   7       38.45       31.42      4.24 o
   3  10   7        4.39        2.27      3.88 o
   4  10   7        1.35        3.30      5.42 o
   5  10   7        1.95        5.59      5.82 o
   6  10   7        0.39        2.92      7.06 o
  -8  11   7        0.14        0.00     12.41 o
  -7  11   7        4.03        6.06      7.85 o
  -6  11   7        3.35        3.13      5.88 o
  -5  11   7        3.53        2.39      5.79 o
  -4  11   7       21.36       13.35      5.30 o
  -3  11   7      171.28      170.55      9.58 o
  -2  11   7      312.96      335.37     13.38 o
  -1  11   7        1.65        1.91      5.61 o
   0  11   7       86.86       88.33      6.84 o
   1  11   7        9.79        7.84      5.84 o
   2  11   7        6.16        3.08      3.61 o
   3  11   7       15.89       12.64      5.10 o
   4  11   7       66.76       74.53      7.62 o
   5  11   7        1.23        1.60      6.67 o
  -8  12   7       33.80       20.21     12.46 o
  -7  12   7        1.19        3.59      8.31 o
  -6  12   7       36.57       37.35      6.24 o
  -5  12   7        4.00        7.52      5.62 o
  -4  12   7       81.89       68.24      6.71 o
  -3  12   7       54.76       49.21      6.51 o
  -2  12   7       16.36       22.58      5.86 o
  -1  12   7       15.01        5.08      5.50 o
   0  12   7       13.65       12.12      4.47 o
   1  12   7        0.20        0.00      5.11 o
   2  12   7        0.40        0.00      5.64 o
   3  12   7       39.41       29.26      7.77 o
   4  12   7        0.63        6.01      6.28 o
   5  12   7        1.97        2.12      6.79 o
  -7  13   7        2.00        5.08      9.82 o
  -6  13   7        0.36        1.71      7.75 o
  -5  13   7        0.12        4.55      5.42 o
  -4  13   7        0.32        4.07      5.58 o
  -3  13   7        5.02        7.10      5.79 o
  -2  13   7        0.81        0.00      5.67 o
  -1  13   7        8.24       13.20      5.65 o
   0  13   7        3.64        1.14      4.85 o
   1  13   7        7.19        5.59      5.73 o
   2  13   7       67.10       54.96      7.47 o
   3  13   7       62.47       67.53      8.94 o
   4  13   7        0.17        3.48      7.79 o
  -7  14   7        2.04        2.80      9.72 o
  -6  14   7       30.84       26.86      7.89 o
  -5  14   7        4.22        7.05      6.74 o
  -4  14   7        2.79        2.47      5.85 o
  -3  14   7       18.51       14.24      5.87 o
  -2  14   7        0.08        0.29      5.48 o
  -1  14   7        0.30        0.00      5.72 o
   0  14   7        1.11        7.53      6.54 o
   1  14   7       16.00       16.98      6.17 o
   2  14   7        5.99        1.13      6.57 o
   3  14   7        8.68       21.94      8.26 o
  -6  15   7        0.30        0.00      8.38 o
  -5  15   7       31.26       32.36      7.31 o
  -4  15   7        1.33        0.00      6.30 o
  -3  15   7        4.72        7.22      5.92 o
  -2  15   7        0.02        0.00      6.05 o
  -1  15   7       21.96       18.15      7.36 o
   0  15   7        0.40        0.00      6.39 o
   1  15   7        2.64        0.06      6.55 o
   2  15   7        0.06        4.95      6.43 o
   3  15   7       15.26       15.67      8.20 o
  -5  16   7        8.16        7.45      6.24 o
  -4  16   7       25.28       22.18      7.46 o
  -3  16   7       61.97       68.64      8.11 o
  -2  16   7        2.18        0.00      7.36 o
  -1  16   7       13.09       17.50      8.01 o
   0  16   7        5.93        4.46      6.70 o
   1  16   7        4.76        2.04      7.10 o
   2  16   7        1.99        0.00      7.22 o
  -3  17   7       13.14       13.02      7.77 o
  -2  17   7       14.04       15.63      7.53 o
  -1  17   7        6.58       13.30      7.63 o
   0  17   7       21.78       32.38      7.38 o
 -10   0   8       18.11       13.80     11.77 o
  -9   0   8       79.75       94.60     14.91 o
  -8   0   8      399.89      420.39     25.23 o
  -7   0   8      567.24      588.81     27.39 o
  -6   0   8      428.31      438.10     16.03 o
  -5   0   8       64.40       73.80      9.31 o
  -4   0   8      128.41      140.47      7.90 o
  -3   0   8       29.53       22.85      4.88 o
  -2   0   8      372.53      376.66     14.14 o
  -1   0   8      330.24      349.07     12.49 o
   0   0   8      102.60      110.40      8.20 o
   1   0   8        7.98        6.68      5.15 o
   2   0   8      122.50      117.60      9.19 o
   3   0   8        1.45        1.04      6.39 o
   4   0   8        6.59        7.69      7.17 o
   5   0   8        0.26        0.00      7.59 o
   6   0   8        3.46        1.18      8.52 o
 -10   1   8        1.20        4.57      8.13 o
  -9   1   8        7.61       13.81      7.95 o
  -8   1   8       14.26        5.36      8.84 o
  -7   1   8      268.56      278.10     14.32 o
  -6   1   8       32.02       33.32      5.31 o
  -5   1   8       42.13       41.58      4.93 o
  -4   1   8      120.68      138.10      5.82 o
  -3   1   8      126.61      129.46      5.78 o
  -2   1   8        4.17        3.33      3.19 o
  -1   1   8       13.78       12.57      3.07 o
   0   1   8       38.70       42.75      3.91 o
   1   1   8        0.62        0.00      3.42 o
   2   1   8       13.90       12.59      3.86 o
   3   1   8        7.21        3.63      4.80 o
   4   1   8        7.85       10.86      5.24 o
   5   1   8       16.72       14.94      6.00 o
   6   1   8        0.05        0.00      6.45 o
 -10   2   8       24.74       28.72      8.92 o
  -9   2   8        1.05        9.08      7.44 o
  -8   2   8       24.46       28.74      6.18 o
  -7   2   8      179.92      189.61     12.41 o
  -6   2   8      313.16      320.56     12.21 o
  -5   2   8       64.81       72.35      6.59 o
  -4   2   8      189.58      185.43      7.29 o
  -3   2   8      185.13      197.61      7.53 o
  -2   2   8       35.98       29.97      2.80 o
  -1   2   8      125.09      110.47      5.06 o
   0   2   8       93.53       88.64      4.84 o
   1   2   8       33.45       24.87      3.65 o
   2   2   8       79.25       72.41      5.88 o
   3   2   8       30.96       28.97      4.78 o
   4   2   8       10.34        9.45      5.30 o
   5   2   8        4.94       11.92      5.75 o
   6   2   8       19.11       27.03      6.60 o
 -10   3   8       14.10       21.28      8.43 o
  -9   3   8       15.20       13.60      5.59 o
  -8   3   8       30.48       26.26      5.97 o
  -7   3   8        8.34       13.04      6.37 o
  -6   3   8      122.70      110.82      7.33 o
  -5   3   8        1.14        2.52      4.14 o
  -4   3   8        6.72        8.71      3.56 o
  -3   3   8        4.51        3.25      3.84 o
  -2   3   8        6.71        7.98      1.72 o
  -1   3   8        0.15        0.05      2.53 o
   0   3   8      155.44      160.41      8.38 o
   1   3   8       82.91       78.12      4.86 o
   2   3   8      343.80      338.03     10.00 o
   3   3   8       30.03       28.76      5.14 o
   4   3   8       64.33       54.02      6.10 o
   5   3   8      100.58       94.63      8.07 o
   6   3   8        1.27        3.35      6.63 o
 -10   4   8        0.10        0.00      8.15 o
  -9   4   8        0.05        0.70      5.51 o
  -8   4   8       30.56       25.50      5.24 o
  -7   4   8       35.16       28.75      7.16 o
  -6   4   8       34.07       32.84      4.87 o
  -5   4   8       24.89       21.40      4.35 o
  -4   4   8       17.88       19.40      3.74 o
  -3   4   8       16.59       15.04      3.67 o
  -2   4   8       12.95        7.68      3.23 o
  -1   4   8       32.20       30.05      2.80 o
   0   4   8      132.83      122.62      6.33 o
   1   4   8      170.80      169.84      6.50 o
   2   4   8        1.97        3.47      4.16 o
   3   4   8       65.93       69.75      5.82 o
   4   4   8        9.29       11.45      4.79 o
   5   4   8       18.82       13.18      5.82 o
   6   4   8       37.57       35.71      6.77 o
  -9   5   8        0.07        0.44      5.92 o
  -8   5   8        4.98        6.94      5.41 o
  -7   5   8        9.88       11.81      6.46 o
  -6   5   8       24.17       26.16      4.65 o
  -5   5   8        1.19        0.99      4.28 o
  -4   5   8       45.41       47.07      4.42 o
  -3   5   8       61.81       68.00      5.12 o
  -2   5   8       17.19       15.83      3.34 o
  -1   5   8      230.39      252.34      7.91 o
   0   5   8      537.13      543.11     11.83 o
   1   5   8       34.40       36.56      4.24 o
   2   5   8      326.20      329.76      9.51 o
   3   5   8        1.27        2.95      4.24 o
   4   5   8       10.08        7.86      4.98 o
   5   5   8       10.57        9.40      5.28 o
   6   5   8       12.16       14.51      7.18 o
  -9   6   8        6.50        6.54      5.72 o
  -8   6   8        3.95        0.20      6.19 o
  -7   6   8        1.14        3.08      6.52 o
  -6   6   8        1.38        2.00      4.34 o
  -5   6   8        6.29        5.53      4.21 o
  -4   6   8       53.70       54.63      4.67 o
  -3   6   8        5.63        8.15      3.92 o
  -2   6   8       32.64       28.17      4.57 o
  -1   6   8        8.37        4.59      4.16 o
   0   6   8      458.50      465.23     11.44 o
   1   6   8        0.27        0.00      3.45 o
   2   6   8       55.91       49.51      4.76 o
   3   6   8        0.01        0.61      4.12 o
   4   6   8        2.93        1.88      4.66 o
   5   6   8       10.45        9.22      5.33 o
   6   6   8        0.00        3.45      7.65 o
  -9   7   8       11.58       11.97      5.92 o
  -8   7   8       15.39        7.89      6.47 o
  -7   7   8        0.08        0.00      5.44 o
  -6   7   8       30.09       34.35      4.58 o
  -5   7   8       48.90       51.21      5.68 o
  -4   7   8        7.20        8.30      3.73 o
  -3   7   8       13.14       14.74      3.91 o
  -2   7   8        2.25        1.44      4.03 o
  -1   7   8       14.85       13.93      4.36 o
   0   7   8      210.66      220.09      8.39 o
   1   7   8      298.13      286.19     10.39 o
   2   7   8       24.61       23.48      4.54 o
   3   7   8       50.90       44.62      5.40 o
   4   7   8        0.13        0.00      5.32 o
   5   7   8       12.80       15.30      7.03 o
  -9   8   8       56.65       59.01      7.75 o
  -8   8   8        1.92        7.15      7.01 o
  -7   8   8       32.98       38.70      6.01 o
  -6   8   8        4.65        6.71      4.88 o
  -5   8   8       51.81       64.16      6.72 o
  -4   8   8       29.16       26.51      4.15 o
  -3   8   8      193.36      200.60      8.49 o
  -2   8   8        0.01        1.56      4.13 o
  -1   8   8       11.73       10.42      4.47 o
   0   8   8      108.59      136.23      7.70 o
   1   8   8       23.89       15.83      4.94 o
   2   8   8        5.16        0.98      4.77 o
   3   8   8       29.18       34.74      5.33 o
   4   8   8        4.36       16.17      5.25 o
   5   8   8       79.84       72.89      9.06 o
  -8   9   8        6.31        8.57      7.49 o
  -7   9   8       27.47       27.69      8.62 o
  -6   9   8        0.16        0.00      5.77 o
  -5   9   8        0.23        1.19      5.21 o
  -4   9   8       48.22       41.89      4.77 o
  -3   9   8       22.55       16.66      4.30 o
  -2   9   8      109.99      104.38      8.79 o
  -1   9   8        0.16        0.00      4.37 o
   0   9   8       73.96       76.14      6.16 o
   1   9   8        0.82        0.00      4.46 o
   2   9   8        0.19        0.39      4.79 o
   3   9   8       13.51        8.89      5.24 o
   4   9   8       11.61       12.77      6.38 o
   5   9   8       26.18       17.20      6.37 o
  -8  10   8       23.87       25.39     13.19 o
  -7  10   8       26.66       36.72      9.53 o
  -6  10   8       71.91       74.95      7.82 o
  -5  10   8      204.02      217.59     10.43 o
  -4  10   8       18.10       12.71      4.75 o
  -3  10   8       51.57       53.64      5.69 o
  -2  10   8      145.80      119.94      7.84 o
  -1  10   8       25.60       22.16      5.21 o
   0  10   8        1.05        0.00      4.66 o
   1  10   8       17.25       15.71      4.73 o
   2  10   8        1.48        0.00      4.91 o
   3  10   8        2.79        1.33      6.73 o
   4  10   8        0.98        3.49      7.53 o
  -7  11   8       16.39       10.06      7.87 o
  -6  11   8        0.22        0.00      6.00 o
  -5  11   8       17.34       14.77      5.64 o
  -4  11   8       97.18      105.54      8.48 o
  -3  11   8        0.08        0.00      5.16 o
  -2  11   8      140.55      161.59      9.30 o
  -1  11   8        1.69        1.58      5.09 o
   0  11   8        0.30        0.33      4.95 o
   1  11   8        5.00        1.89      4.84 o
   2  11   8        6.11        8.05      5.08 o
   3  11   8       22.42       25.28      7.83 o
   4  11   8        6.42        7.23      8.10 o
  -7  12   8       38.49       34.17     17.31 o
  -6  12   8       36.78       24.67      6.51 o
  -5  12   8       32.65       35.21      6.24 o
  -4  12   8       31.15       44.48      6.48 o
  -3  12   8       30.81       27.48      5.94 o
  -2  12   8       51.92       51.34      6.49 o
  -1  12   8      165.45      150.62      9.14 o
   0  12   8       94.56       94.56      6.96 o
   1  12   8       21.38       13.33      4.74 o
   2  12   8        0.30        0.00      5.92 o
   3  12   8        0.01        5.65      7.48 o
  -6  13   8       14.91       19.63      6.98 o
  -5  13   8       13.90       18.48      6.18 o
  -4  13   8        2.62        1.99      6.07 o
  -3  13   8       23.44       21.66      6.31 o
  -2  13   8       10.78        5.92      6.07 o
  -1  13   8        3.74        7.00      5.47 o
   0  13   8        4.27        1.54      6.07 o
   1  13   8        1.70        1.88      6.28 o
   2  13   8       26.62       32.12      6.92 o
   3  13   8       16.48       13.58      8.05 o
  -5  14   8        8.56       10.57      6.28 o
  -4  14   8        8.35        8.15      6.45 o
  -3  14   8        8.16        6.20      6.50 o
  -2  14   8       49.28       53.89      7.33 o
  -1  14   8       21.37       16.18      5.61 o
   0  14   8        0.58        0.00      6.62 o
   1  14   8        5.62        7.89      7.01 o
   2  14   8        0.37        0.00      6.57 o
  -4  15   8       14.14       16.76      6.76 o
  -3  15   8       10.48       18.67      7.15 o
  -2  15   8        0.42        3.73      6.78 o
  -1  15   8       22.09       28.55      8.84 o
   0  15   8        0.74        6.91      6.53 o
   1  15   8        0.76        1.58      6.42 o
  -9   1   9        0.73        0.00      8.61 o
  -8   1   9      112.19      117.85     11.33 o
  -7   1   9      134.31      146.34     12.45 o
  -6   1   9        0.49        1.67      6.64 o
  -5   1   9       42.60       35.00      5.11 o
  -4   1   9        2.51        0.52      3.83 o
  -3   1   9      120.06      117.25      6.76 o
  -2   1   9       92.58       97.99      6.87 o
  -1   1   9       15.55       16.20      3.48 o
   0   1   9        1.52        0.00      3.70 o
   1   1   9       31.68       27.58      4.13 o
   2   1   9        3.96        2.80      4.35 o
   3   1   9        8.50        9.74      5.15 o
   4   1   9        1.93        6.29      5.85 o
   5   1   9        7.03        1.96      6.08 o
  -9   2   9       10.50        0.00      8.48 o
  -8   2   9       80.70       93.78     10.28 o
  -7   2   9      111.29       98.85      9.61 o
  -6   2   9       10.55       14.47      6.49 o
  -5   2   9        0.89        0.41      4.13 o
  -4   2   9       66.27       79.52      6.27 o
  -3   2   9      220.34      228.90      9.42 o
  -2   2   9       24.58       18.81      4.41 o
  -1   2   9       56.46       58.96      5.16 o
   0   2   9       66.12       66.95      5.03 o
   1   2   9        0.02        0.00      3.97 o
   2   2   9       38.03       38.88      5.17 o
   3   2   9       11.91       13.16      4.89 o
   4   2   9        1.86        1.72      5.46 o
   5   2   9       14.74       14.24      6.20 o
  -9   3   9        0.00        0.00      8.35 o
  -8   3   9        1.96        2.74      7.83 o
  -7   3   9        1.68        7.41      7.07 o
  -6   3   9       19.02       21.34      7.05 o
  -5   3   9       20.02       24.74      4.35 o
  -4   3   9        0.06        0.69      4.17 o
  -3   3   9       77.34       78.44      6.11 o
  -2   3   9        8.97        8.51      3.96 o
  -1   3   9        3.29        1.48      3.78 o
   0   3   9       22.47       25.71      4.24 o
   1   3   9        0.06        2.29      3.79 o
   2   3   9       17.85       12.27      4.60 o
   3   3   9        2.32        0.00      5.04 o
   4   3   9       33.56       31.60      6.08 o
   5   3   9        0.45        0.00      6.04 o
  -9   4   9       13.79       11.72      7.32 o
  -8   4   9       14.34       11.80      7.54 o
  -7   4   9       77.84       85.28      9.09 o
  -6   4   9       23.21       27.09      5.84 o
  -5   4   9       46.53       46.35      5.23 o
  -4   4   9      188.04      201.15      8.59 o
  -3   4   9       50.51       48.96      5.76 o
  -2   4   9       13.35       14.55      3.99 o
  -1   4   9        3.81        0.91      3.78 o
   0   4   9      165.61      185.36      7.49 o
   1   4   9        8.23        9.38      4.39 o
   2   4   9       29.00       32.06      4.81 o
   3   4   9        0.14        0.00      4.96 o
   4   4   9        1.16        0.46      5.77 o
   5   4   9        1.78        0.00      6.57 o
  -9   5   9        1.59        4.91      7.62 o
  -8   5   9        0.89        2.32      7.26 o
  -7   5   9       34.62       25.01      7.05 o
  -6   5   9        5.97        5.87      5.61 o
  -5   5   9      106.08      117.85      6.66 o
  -4   5   9        0.59        0.50      4.61 o
  -3   5   9       98.86      102.37      6.22 o
  -2   5   9        2.44        0.00      4.50 o
  -1   5   9        0.39        1.98      4.47 o
   0   5   9       99.22      104.24      6.77 o
   1   5   9      271.49      260.46     10.19 o
   2   5   9       13.50       18.54      5.46 o
   3   5   9        4.26        4.07      5.06 o
   4   5   9        3.78        6.18      6.22 o
   5   5   9       11.37        6.13      7.15 o
  -8   6   9       74.67       87.05      9.34 o
  -7   6   9        4.49        6.25      6.88 o
  -6   6   9      124.68      139.11      8.55 o
  -5   6   9        1.47        1.28      4.45 o
  -4   6   9      241.22      226.77     10.67 o
  -3   6   9       35.60       35.92      5.01 o
  -2   6   9        8.45        6.92      4.50 o
  -1   6   9       78.15       87.02      6.52 o
   0   6   9      260.66      261.98      9.57 o
   1   6   9        9.00        8.20      5.20 o
   2   6   9       43.31       44.21      5.73 o
   3   6   9        0.10        3.22      5.68 o
   4   6   9        0.00        0.00      6.83 o
  -8   7   9        4.49        9.63      6.52 o
  -7   7   9       26.67       27.52      6.57 o
  -6   7   9       13.53        6.21      5.81 o
  -5   7   9        9.94        4.25      4.63 o
  -4   7   9       25.20       29.16      5.24 o
  -3   7   9       29.01       27.13      4.76 o
  -2   7   9        0.75        0.00      4.47 o
  -1   7   9       74.04       75.98      6.39 o
   0   7   9       20.68       19.37      4.64 o
   1   7   9       10.31       13.68      5.11 o
   2   7   9        7.28        2.71      5.14 o
   3   7   9       12.47       12.37      5.98 o
   4   7   9        4.04        0.00      6.22 o
  -8   8   9        2.84        8.40      7.33 o
  -7   8   9       10.97       12.51      8.52 o
  -6   8   9       34.64       44.68      7.11 o
  -5   8   9       32.16       29.49      5.14 o
  -4   8   9        4.29        0.00      4.82 o
  -3   8   9       66.13       66.31      5.84 o
  -2   8   9        0.63        0.00      4.40 o
  -1   8   9       40.46       33.69      5.00 o
   0   8   9       14.02       12.04      5.17 o
   1   8   9        1.71        3.47      5.19 o
   2   8   9       18.16       11.33      5.26 o
   3   8   9        6.64        5.43      6.00 o
   4   8   9        0.50        4.80      8.27 o
  -7   9   9        1.45        4.49      8.25 o
  -6   9   9        4.21        9.15      6.25 o
  -5   9   9       30.36       41.17      6.02 o
  -4   9   9       27.14       18.99      5.69 o
  -3   9   9       22.88       23.04      5.37 o
  -2   9   9        1.90        0.17      4.54 o
  -1   9   9        4.66        4.51      4.71 o
   0   9   9        0.81        3.03      5.05 o
   1   9   9        0.01        0.00      5.27 o
   2   9   9        5.16        5.52      5.13 o
   3   9   9        0.89        0.89      7.40 o
  -7  10   9        0.30        8.98      9.04 o
  -6  10   9       37.64       38.99      7.21 o
  -5  10   9        0.50        3.26      5.84 o
  -4  10   9       14.48       22.52      6.14 o
  -3  10   9        3.68        9.37      5.21 o
  -2  10   9        1.65        0.06      5.41 o
  -1  10   9        3.71       10.50      5.50 o
   0  10   9        5.84        1.43      5.10 o
   1  10   9        0.67        0.09      4.95 o
   2  10   9        6.61        8.81      5.44 o
   3  10   9       11.07        8.23      7.82 o
  -6  11   9        0.27        0.00      6.68 o
  -5  11   9        1.60        0.56      6.24 o
  -4  11   9       13.69       15.99      6.15 o
  -3  11   9        4.38        6.42      5.70 o
  -2  11   9        7.31        9.36      5.71 o
  -1  11   9       74.23       73.20      7.39 o
   0  11   9       15.00       22.30      5.42 o
   1  11   9        2.83        2.20      5.46 o
   2  11   9        0.24        0.00      6.64 o
  -6  12   9       12.07       13.98      7.29 o
  -5  12   9        5.11        9.83      6.44 o
  -4  12   9        6.52        2.83      6.40 o
  -3  12   9        0.18        0.00      5.78 o
  -2  12   9       44.19       40.30      8.03 o
  -1  12   9      108.26      121.46      8.47 o
   0  12   9        2.75        0.90      5.27 o
   1  12   9       15.01        9.77      6.32 o
   2  12   9        4.72        3.81      6.70 o
  -5  13   9        3.06        4.65      6.71 o
  -4  13   9       11.99       11.44      7.04 o
  -3  13   9        3.43        0.13      6.14 o
  -2  13   9       57.21       40.05      6.51 o
  -1  13   9        4.48        9.50      5.82 o
   0  13   9        1.74        4.92      6.80 o
   1  13   9        2.46        5.06      6.97 o
  -3  14   9       47.57       40.11      7.66 o
  -2  14   9       53.49       52.60      7.29 o
  -1  14   9       24.20       34.80      7.19 o
  -8   0  10       52.36       50.67     12.42 o
  -7   0  10       12.33       11.19     11.35 o
  -6   0  10      107.61       96.65     14.60 o
  -5   0  10       28.16       17.54      7.11 o
  -4   0  10        4.00        2.16      7.61 o
  -3   0  10       30.13       30.34      8.73 o
  -2   0  10        0.54        0.00      6.41 o
  -1   0  10       67.09       70.64      8.33 o
   0   0  10        0.01        0.00      7.51 o
   1   0  10       36.46       42.28      6.89 o
   2   0  10        5.97        2.38      6.60 o
   3   0  10       11.42        6.52      7.56 o
   4   0  10      144.18      150.10     13.42 o
  -8   1  10        1.07        0.00      7.85 o
  -7   1  10      163.48      191.19     13.19 o
  -6   1  10        2.25        0.04      7.74 o
  -5   1  10        8.18        6.52      5.39 o
  -4   1  10        0.00        0.00      5.23 o
  -3   1  10       10.42        6.33      5.46 o
  -2   1  10       10.29       10.17      5.10 o
  -1   1  10        6.21        6.46      4.95 o
   0   1  10        1.02        0.00      5.29 o
   1   1  10        0.28        0.00      4.97 o
   2   1  10        6.48        6.73      5.01 o
   3   1  10        0.03        4.82      5.46 o
   4   1  10        0.89        4.49      6.11 o
  -8   2  10       40.39       53.70      9.43 o
  -7   2  10       33.46       41.92      8.30 o
  -6   2  10       80.77      105.87     10.76 o
  -5   2  10       53.56       61.50      6.75 o
  -4   2  10       21.94       26.90      6.05 o
  -3   2  10        9.47       11.50      6.19 o
  -2   2  10       89.36       85.68      7.35 o
  -1   2  10      152.87      167.82      8.80 o
   0   2  10      217.93      227.27      9.57 o
   1   2  10        7.88        7.33      5.13 o
   2   2  10       27.19       23.53      5.55 o
   3   2  10        0.86        0.70      6.07 o
   4   2  10        5.76       11.63      6.57 o
  -8   3  10        8.17       14.77      7.36 o
  -7   3  10       82.43       88.43     10.17 o
  -6   3  10        0.06        5.75      7.60 o
  -5   3  10        0.14        0.89      5.51 o
  -4   3  10       14.80       16.35      6.22 o
  -3   3  10        1.31        3.53      6.33 o
  -2   3  10        1.25        3.12      5.70 o
  -1   3  10        1.53        1.59      5.09 o
   0   3  10      399.94      410.99     12.23 o
   1   3  10        3.04        4.64      5.18 o
   2   3  10       18.52       25.97      5.82 o
   3   3  10        4.42        2.68      5.99 o
  -8   4  10        6.15        0.00      7.43 o
  -7   4  10        0.09        4.32      7.14 o
  -6   4  10       20.32       14.26      7.44 o
  -5   4  10        0.74        6.07      5.28 o
  -4   4  10        0.29        0.44      4.86 o
  -3   4  10       18.81       18.10      5.47 o
  -2   4  10       21.49       20.80      4.99 o
  -1   4  10       13.16       14.38      5.18 o
   0   4  10      149.33      153.74      8.44 o
   1   4  10       62.19       71.98      7.34 o
   2   4  10       20.28       18.98      6.84 o
   3   4  10        1.11        3.47      7.04 o
  -8   5  10        4.86        1.79      7.51 o
  -7   5  10        6.90        7.37      6.99 o
  -6   5  10        4.34        4.40      5.45 o
  -5   5  10       29.01       38.97      5.20 o
  -4   5  10        0.02        0.74      4.96 o
  -3   5  10       47.47       36.29      5.84 o
  -2   5  10       20.85       26.10      5.66 o
  -1   5  10      138.56      139.45      8.18 o
   0   5  10        5.59        6.17      5.06 o
   1   5  10        7.51        8.28      5.76 o
   2   5  10        0.01        0.00      6.15 o
   3   5  10        1.81        0.00      7.64 o
  -7   6  10        7.12        9.30      5.85 o
  -6   6  10        2.70        3.48      6.36 o
  -5   6  10        0.16        0.00      4.89 o
  -4   6  10       49.02       33.39      5.54 o
  -3   6  10        0.00        0.00      5.40 o
  -2   6  10       17.89        9.06      4.87 o
  -1   6  10       39.59       39.10      5.18 o
   0   6  10        1.06        0.00      4.87 o
   1   6  10        3.52        7.56      5.45 o
   2   6  10        1.27        5.54      6.06 o
   3   6  10        0.96        0.00      6.76 o
  -7   7  10       19.90       17.78      7.66 o
  -6   7  10        9.49        5.84      6.08 o
  -5   7  10       10.94       11.99      5.26 o
  -4   7  10        2.90        2.01      4.86 o
  -3   7  10        7.43       10.66      5.55 o
  -2   7  10        1.13        0.00      4.82 o
  -1   7  10        0.03        2.03      4.87 o
   0   7  10        3.07        2.99      5.27 o
   1   7  10        5.51        0.44      5.77 o
   2   7  10       15.45       15.99      6.11 o
  -6   8  10        1.50        0.00      8.28 o
  -5   8  10      117.44      121.15      8.78 o
  -4   8  10        0.48        6.54      6.27 o
  -3   8  10       12.51       11.31      5.36 o
  -2   8  10        8.78        5.52      5.18 o
  -1   8  10       21.26       24.68      4.99 o
   0   8  10        2.42        0.00      5.34 o
   1   8  10       53.68       51.71      6.22 o
   2   8  10        8.43       16.26      5.96 o
  -6   9  10       44.49       49.79      8.66 o
  -5   9  10        0.34        0.00      6.21 o
  -4   9  10       77.86       63.71      7.35 o
  -3   9  10        6.65       10.25      6.37 o
  -2   9  10        4.85        3.05      5.86 o
  -1   9  10       38.71       31.05      6.50 o
   0   9  10        0.92        1.72      5.56 o
   1   9  10        1.49        0.00      6.06 o
  -5  10  10       23.05       13.52      6.40 o
  -4  10  10       10.07       16.82      6.40 o
  -3  10  10       10.70       12.28      6.38 o
  -2  10  10       27.57       26.37      5.78 o
  -1  10  10        0.12        0.00      6.03 o
   0  10  10       29.50       30.33      6.02 o
   1  10  10        9.09        2.87      6.26 o
  -4  11  10       15.50       13.18      6.64 o
  -3  11  10        0.02        1.38      6.68 o
  -2  11  10       26.66       21.97      6.38 o
  -1  11  10        3.85        0.25      5.93 o
   0  11  10        3.96        3.00      5.50 o
  -7   1  11       24.79       22.94      8.08 o
  -6   1  11        1.30        0.00      7.22 o
  -5   1  11        1.04        0.00      6.02 o
  -4   1  11       10.74       11.43      6.16 o
  -3   1  11        1.97        0.00      5.71 o
  -2   1  11        6.19        1.06      5.13 o
  -1   1  11        4.13        5.83      5.05 o
   0   1  11       23.16       19.35      5.76 o
   1   1  11       13.57        7.15      5.64 o
   2   1  11        1.81        3.18      6.57 o
  -7   2  11       59.86       71.29      9.96 o
  -6   2  11       15.77       21.36      8.86 o
  -5   2  11       23.14       26.75      5.80 o
  -4   2  11       16.46       11.74      6.07 o
  -3   2  11        1.18        0.00      6.80 o
  -2   2  11       31.91       32.94      6.86 o
  -1   2  11       93.42       89.26      8.71 o
   0   2  11        2.28        0.00      6.11 o
   1   2  11        5.36        7.40      6.59 o
   2   2  11        0.87        8.15      8.03 o
  -6   3  11        3.11        2.29      6.96 o
  -5   3  11       11.83       10.28      6.14 o
  -4   3  11        9.97       17.66      6.62 o
  -3   3  11        0.76        6.91      6.66 o
  -2   3  11        1.21        3.79      6.48 o
  -1   3  11       15.49       17.14      6.44 o
   0   3  11       54.50       50.09      7.20 o
   1   3  11        0.63        1.69      7.31 o
  -6   4  11       29.48       28.05      7.80 o
  -5   4  11        0.11        3.39      6.45 o
  -4   4  11       30.60       28.59      7.47 o
  -3   4  11       91.17       97.07      9.78 o
  -2   4  11       29.84       28.13      6.67 o
  -1   4  11        8.36       11.50      6.39 o
   0   4  11       12.17       10.33      6.54 o
   1   4  11        2.26        0.00      7.53 o
  -6   5  11        0.20        0.00      8.17 o
  -5   5  11        8.90        8.18      6.49 o
  -4   5  11       11.53       28.38      7.34 o
  -3   5  11        0.09        4.43      6.18 o
  -2   5  11       22.89       16.37      6.06 o
  -1   5  11       24.25       20.80      5.93 o
   0   5  11        5.66        2.47      5.82 o
   1   5  11        6.87        0.00      6.18 o
  -5   6  11        0.88        2.57      6.56 o
  -4   6  11        3.80        8.12      6.30 o
  -3   6  11       54.63       44.38      6.95 o
  -2   6  11        1.80        0.00      6.20 o
  -1   6  11        0.42        0.33      5.66 o
   0   6  11       34.51       34.87      6.76 o
  -5   7  11        7.22       12.43      8.85 o
  -4   7  11       51.60       50.42      7.47 o
  -3   7  11       16.68       19.14      5.83 o
  -2   7  11        5.27        3.73      5.14 o
  -1   7  11        4.80        2.56      5.37 o
   0   7  11        0.20        6.45      6.17 o
  -4   8  11        1.17        7.44      7.05 o
  -3   8  11       10.69       14.35      6.69 o
  -2   8  11        0.66        0.00      6.09 o
  -1   8  11        8.06        2.78      5.96 o
  -3   0  12       21.13       13.64      9.66 o
  -2   0  12        0.95        0.00     10.84 o
  -3   1  12        5.57        0.00      6.14 o
  -2   1  12        3.13        1.98      7.00 o
  -3   2  12       11.79       12.26      6.27 o
  -2   2  12        1.59        1.68      6.44 o
 
